# Supplementary material for: Integrative analysis of genome-wide association studies identifies novel loci associated with neuropsychiatric disorders
Source: Transl Psychiatry. 2021 Jan 21;11:69. doi: 10.1038/s41398-020-01195-5 (PMC7820351; doi:10.1038/s41398-020-01195-5)
Supplement: Supplementary file 2 — Supplementary Table 2 [file 41398_2020_1195_MOESM2_ESM.xlsx]

## Sheet: ADHD
Table 2. The inclusion and exclusion criteria for ADHD cases in our replication study.
Case Inclusion				Case Exclusion
Search Category	Code	Description		Search Category	Code	Description
ICD	314	Hyperkinetic syndrome of childhood		ICD	290	Dementias
ICD	314	Attention deficit disorder		ICD	294	Mental disorders
ICD	314.01	With hyperactivity		ICD	300.8x	Somatoform disorders
ICD	314.1	Hyperkinesis with developmental delay, Developmental disorder of hyperkinesis		ICD	301.51	Chronic factitious illness with physical symptoms
ICD	314.2	Hyperkinetic conduct disorder		ICD	307.3x	Stereotypic movement disorder
ICD	314.8	Other specified manifestations of hyperkinetic syndrome		ICD	317-317.x	Intellectual disability
ICD	314.9	Unspecified hyperkinetic syndrome		ICD	318-318.x	Intellectual disability
ICD	F90	Hyperkinetic syndrome of childhood		ICD	319-319.x	Intellectual disability
ICD	F90.0	Attention-deficit hyperactivity disorder, predominantly inattentive type		ICD	006.5	Brain infection
ICD	F90.1	Attention-deficit hyperactivity disorder, predominantly hyperactive type		ICD	013.2	Brain infection
ICD	F90.2	Attention-deficit hyperactivity disorder, combined type		ICD	191-191.x	Malignancy
ICD	F90.8	Attention-deficit hyperactivity disorder, other type		ICD	192-192.x	Malignancy
ICD	F90.9	Attention-deficit hyperactivity disorder, unspecified type		ICD	237.7x	Neurofibromatosis
Medication	Adderall	ADHD Medication		ICD	290.1	Dementias
Medication	Amphetamine	ADHD Medication		ICD	348.1	Brain damage
Medication	Attenade	ADHD Medication		ICD	348.2	Benign intracranial hypertension
Medication	Attenta	ADHD Medication		ICD	348.3	Encephalopathy
Medication	Celgene	ADHD Medication		ICD	348.4	Condition of brain
Medication	Concerta	ADHD Medication		ICD	348.5	Condition of brain
Medication	Daytrana	ADHD Medication		ICD	348.8	Condition of brain
Medication	Desoxyn	ADHD Medication		ICD	348.9	Condition of brain
Medication	Dexedrine	ADHD Medication		ICD	437.2	Encephalopathy
Medication	Dexmethylphenidate	ADHD Medication		ICD	742-742.x	Congenital anomalies of nervous system
Medication	DextroStat	ADHD Medication		ICD	764-764.x	Slow fetal growth and fetal malnutrition
Medication	Focalin	ADHD Medication		ICD	767	Subdural and cerebral hemorrhage
Medication	Hynidate	ADHD Medication		ICD	767.9	Birth trauma
Medication	Lisdexamfetamine (Vyvanse)	ADHD Medication		ICD	800-804	Head injury
Medication	Metadate	ADHD Medication		ICD	959.01	Head injury
Medication	Methylin	ADHD Medication		ICD	F01, F02, F03	Dementias
Medication	Methyllin	ADHD Medication		ICD	F04, F06.0, F06.8	Mental disorders
Medication	Methylphenidate	ADHD Medication		ICD	F45.0, F45.1, F45.8, F45.9	Somatoform disorders
Medication	Prodrug Amphetamines	ADHD Medication		ICD	F68.12	Chronic factitious illness with physical symptoms
Medication	Rilatine	ADHD Medication		ICD	F98.4	Stereotypic movement disorder
Medication	Ritalin	ADHD Medication		ICD	F70	Intellectual disability
Medication	Atomoxetine	Neuropsychological Medication		ICD	F71, F72, F73	Intellectual disability
Medication	Attentin	Neuropsychological Medication		ICD	F79	Intellectual disability
Medication	Clonidine	Neuropsychological Medication		ICD	A06.6	Brain infection
Medication	Guanfacine	Neuropsychological Medication		ICD	A17.81	Brain infection
Medication	Strattera	Neuropsychological Medication		ICD	C71	Malignancy
Medication	Tomoxetin	Neuropsychological Medication		ICD	C72	Malignancy
Medication	Alamon	Neuropsychological Medication		ICD	Q85.0	Neurofibromatosis
Medication	Amfebutamone	Neuropsychological Medication		ICD	F03.90	Dementias
Medication	Aplenzin	Neuropsychological Medication		ICD	G93.1	Brain damage
Medication	Atarax	Neuropsychological Medication		ICD	G93.2	Benign intracranial hypertension
Medication	Aterax	Neuropsychological Medication		ICD	G93.4	Encephalopathy
Medication	Buproprion	Neuropsychological Medication		ICD	G93.5	Condition of brain
Medication	Carbamazepine	Neuropsychological Medication		ICD	G93.6	Condition of brain
Medication	Clonazepam	Neuropsychological Medication		ICD	G93.8	Condition of brain
Medication	Clonex	Neuropsychological Medication		ICD	G93.9	Condition of brain
Medication	Depakote	Neuropsychological Medication		ICD	I67.4	Encephalopathy
Medication	Divalproex	Neuropsychological Medication		ICD	Q01, Q02, Q03, Q04, Q06,Q07	Congenital anomalies of nervous system
Medication	Durrax	Neuropsychological Medication		ICD	P05	Slow fetal growth and fetal malnutrition
Medication	Elontril	Neuropsychological Medication		ICD	P10.0, P10.1, P52.4	Subdural and cerebral hemorrhage
Medication	Epilim	Neuropsychological Medication		ICD	P15.9	Birth trauma
Medication	Equetro	Neuropsychological Medication		ICD	S02.0, S02.1, S02.2, S02.4, S02.6, S02.8, S02.9	Head injury
Medication	Equipose	Neuropsychological Medication		ICD	S09.90	Head injury
Medication	Fluoxetine	Neuropsychological Medication
Medication	Fontex	Neuropsychological Medication
Medication	Hydroxyzine	Neuropsychological Medication
Medication	Imipramine	Neuropsychological Medication
Medication	Klonopin	Neuropsychological Medication
Medication	Kriadex	Neuropsychological Medication
Medication	Linotril	Neuropsychological Medication
Medication	Masmoran	Neuropsychological Medication
Medication	Melipramine	Neuropsychological Medication
Medication	Orgatrax	Neuropsychological Medication
Medication	Paxam	Neuropsychological Medication
Medication	Paxistil	Neuropsychological Medication
Medication	Petril	Neuropsychological Medication
Medication	Prexaton	Neuropsychological Medication
Medication	Prozac	Neuropsychological Medication
Medication	Quiess	Neuropsychological Medication
Medication	Ravotril	Neuropsychological Medication
Medication	Rivatril	Neuropsychological Medication
Medication	Rivotril	Neuropsychological Medication
Medication	Sarafem	Neuropsychological Medication
Medication	Tegretol	Neuropsychological Medication
Medication	Tofranil	Neuropsychological Medication
Medication	Tran-Q	Neuropsychological Medication
Medication	Tranquizine	Neuropsychological Medication
Medication	Vistaril	Neuropsychological Medication
Medication	Voxra	Neuropsychological Medication
Medication	Wellbutrin	Neuropsychological Medication
Medication	Zyban	Neuropsychological Medication
Medication	Altruline	Neuropsychological Medication
Medication	Aropax	Neuropsychological Medication
Medication	Beneficat	Neuropsychological Medication
Medication	Besitran	Neuropsychological Medication
Medication	Betanamin	Neuropsychological Medication
Medication	Brisdelle	Neuropsychological Medication
Medication	Ceractiv	Neuropsychological Medication
Medication	Cylert	Neuropsychological Medication
Medication	Daxid	Neuropsychological Medication
Medication	Deprax	Neuropsychological Medication
Medication	Desirel	Neuropsychological Medication
Medication	Desyrel	Neuropsychological Medication
Medication	Eleval	Neuropsychological Medication
Medication	Emergen	Neuropsychological Medication
Medication	Eskalith	Neuropsychological Medication
Medication	Gladem	Neuropsychological Medication
Medication	Imipramine	Neuropsychological Medication
Medication	Implicane	Neuropsychological Medication
Medication	Lithium	Neuropsychological Medication
Medication	Lithobid	Neuropsychological Medication
Medication	Lowfin	Neuropsychological Medication
Medication	Lustral	Neuropsychological Medication
Medication	Mesyrel	Neuropsychological Medication
Medication	Molipaxin	Neuropsychological Medication
Medication	Olanzapine	Neuropsychological Medication
Medication	Oleptro	Neuropsychological Medication
Medication	Paroxetine	Neuropsychological Medication
Medication	Paxil	Neuropsychological Medication
Medication	Pemoline	Neuropsychological Medication
Medication	Pexeva	Neuropsychological Medication
Medication	Risperdal	Neuropsychological Medication
Medication	Risperidone	Neuropsychological Medication
Medication	Sealdin	Neuropsychological Medication
Medication	Sedoran	Neuropsychological Medication
Medication	Sereupin	Neuropsychological Medication
Medication	Serivo	Neuropsychological Medication
Medication	Seroxat	Neuropsychological Medication
Medication	Sertralin	Neuropsychological Medication
Medication	Sertraline	Neuropsychological Medication
Medication	Stimuloton	Neuropsychological Medication
Medication	Thombran	Neuropsychological Medication
Medication	Tradon	Neuropsychological Medication
Medication	Trazodone	Neuropsychological Medication
Medication	Trazorel	Neuropsychological Medication
Medication	Tresleen	Neuropsychological Medication
Medication	Trialodine	Neuropsychological Medication
Medication	Trittico	Neuropsychological Medication
Medication	Zoloft	Neuropsychological Medication
Medication	Zyprexa	Neuropsychological Medication
