# Supplementary material for: Integrative analysis of genome-wide association studies identifies novel loci associated with neuropsychiatric disorders
Source: Transl Psychiatry. 2021 Jan 21;11:69. doi: 10.1038/s41398-020-01195-5 (PMC7820351; doi:10.1038/s41398-020-01195-5)
Supplement: Supplementary file 3 — Supplementary Table 3 [file 41398_2020_1195_MOESM3_ESM.xlsx]

## Sheet: Notes
Supplementary Table 3-1. The lead SNP of all the genome-wide significant loci from MTAG analysis of ADHD.
Supplementary Table 3-2. The lead SNP of all the genome-wide significant loci from MTAG analysis of ASD.
Supplementary Table 3-3. The lead SNP of all the genome-wide significant loci from MTAG analysis of BIP.
Supplementary Table 3-4. The lead SNP of all the genome-wide significant loci from MTAG analysis of MDD.
Supplementary Table 3-5. The lead SNP of all the genome-wide significant loci from MTAG analysis of SCZ.
CHR	chromosome
BP	position (hg19)
A1	the effect allele
A2	the non-effect allele
FREQ	the frequency of effect allele
BETA	association coefficient in MTAG analysis
SE	standard deviation in MTAG analysis
P	P-value
TOTAL	Total number of other SNPs in clump
Novel or not	Whether the locus is a novel locus
PMID	The PMID of paper reporting corresponding locus

## Sheet: Supplementary Table 3-1. ADHD
Supplementary Table 3-1. The lead SNP of all the genome-wide significant loci from MTAG analysis of ADHD.
CHR	SNP	BP	A1	A2	FREQ	BETA	SE	P	TOTAL	Novel or not	PMID
1	rs2842198	43930738	A	G	0.3976	-0.0719314	0.0124789	8.2e-09	103	No	31835028
1	rs112361411	44183923	T	C	0.2913	-0.098195	0.0133184	1.67e-13	282	No	31835028
1	rs10789368	73814159	A	G	0.5467	0.0733748	0.0120772	1.24e-09	790	No	31835028
2	rs13023832	215219808	A	G	0.0924	0.118645	0.0196971	1.71e-09	23	No	31835028
3	rs4858241	20669071	T	G	0.67	0.0770939	0.0128952	2.25e-09	50	No	30478444
3	rs9870755	49809841	T	C	0.163	0.0904767	0.0155648	6.14e-09	168	Yes	-
4	rs1484144	80217597	T	C	0.4821	0.067869	0.0121298	2.2e-08	44	No	31835028
5	rs71639293	92995013	A	G	0.8101	0.0901064	0.016173	2.53e-08	216	Yes	-
5	rs349588	103671867	A	G	0.6402	-0.0739258	0.0130286	1.39e-08	3	No	31835028
5	rs12658032	103904226	A	G	0.3559	0.094267	0.0126797	1.05e-13	243	No	31835028
6	rs78648104	50683009	T	C	0.8827	0.129054	0.0211844	1.12e-09	55	No	31835028
7	rs1476535	114071035	T	C	0.504	0.0777699	0.0125137	5.14e-10	90	No	30478444
10	rs3928823	8805857	A	G	0.5885	-0.0693703	0.0124468	2.5e-08	104	No	30478444
10	rs12265655	106744534	T	C	0.7704	0.0983557	0.0146926	2.17e-11	278	No	31835028
11	rs6484377	28653488	T	G	0.6312	0.0815404	0.0125586	8.43e-11	147	No	30478444
11	rs10839264	49356806	T	C	0.0805	0.117561	0.0210306	2.27e-08	234	Yes	-
12	rs704061	89771903	T	C	0.5577	-0.0700343	0.0121445	8.08e-09	33	No	30478444
15	rs281297	47685504	T	C	0.6223	-0.0759338	0.0130017	5.21e-09	258	No	30478444
18	rs8083506	39300226	T	C	0.2068	-0.0891405	0.0153383	6.19e-09	45	Yes	-
20	rs6032660	44730245	A	G	0.7435	-0.0832015	0.0139956	2.77e-09	19	Yes	-

## Sheet: Supplementary Table 3-2. ASD
Supplementary Table 3-2. The lead SNP of all the genome-wide significant loci from MTAG analysis of ASD.
CHR	SNP	BP	A1	A2	FREQ	BETA	SE	P	TOTAL	Novel or not	PMID
1	rs12402629	72578709	T	C	0.5258	-0.0665492	0.0121482	4.3e-08	109	No	31835028
3	rs4481150	52837793	T	C	0.499	0.0694101	0.0120835	9.24e-09	346	No	31835028
5	rs325485	103995368	A	G	0.3738	0.090125	0.0124421	4.37e-13	127	No	31835028
6	rs17693963	27710165	A	C	0.9135	0.116964	0.020017	5.12e-09	480	No	31835028
10	rs1021363	106610839	A	G	0.338	0.0721955	0.0125816	9.57e-09	278	No	31835028
13	rs77691144	66970212	T	C	0.9682	-0.209544	0.0373772	2.07e-08	0	No	30804558
14	rs10141157	104018105	T	C	0.4811	-0.0743501	0.0122775	1.4e-09	35	No	31835028
16	rs7403809	13750219	T	C	0.2604	0.0830289	0.014303	6.44e-09	170	No	31835028
20	rs1000177	21233198	T	C	0.2227	0.0855943	0.0142832	2.06e-09	307	No	31835028

## Sheet: Supplementary Table 3-3. BIP
Supplementary Table 3-3. The lead SNP of all the genome-wide significant loci from MTAG analysis of BIP.
CHR	SNP	BP	A1	A2	FREQ	BETA	SE	P	TOTAL	Novel or not	PMID
1	rs12136984	73725998	T	G	0.4662	-0.0638136	0.0108976	4.75e-09	817	No	31835028
1	rs12563424	95578207	T	C	0.6421	-0.0637166	0.0112033	1.29e-08	65	Yes	-
1	rs72692857	150001632	T	C	0.831	0.0916302	0.0146475	3.96e-10	267	No	31835028
1	rs72769124	239210058	A	C	0.0964	0.108613	0.0194396	2.31e-08	1	No	25944848
2	rs2339519	22604140	A	G	0.4732	0.066457	0.011025	1.66e-09	87	No	31835028
2	rs11887562	22623392	A	G	0.493	0.061676	0.0109495	1.77e-08	95	No	31835028
2	rs12474906	28033538	A	C	0.7873	0.0794565	0.0137676	7.87e-09	185	No	31835028
2	rs80256351	58071593	A	C	0.0557	-0.153371	0.0238325	1.23e-10	187	No	31835028
2	rs4619651	97416153	A	G	0.2972	-0.0722131	0.0116116	5e-10	24	No	31835028
2	rs4380187	185811940	A	C	0.5457	0.0701468	0.0108594	1.05e-10	79	No	31835028
2	rs2719169	194444218	A	G	0.4095	-0.0633175	0.0111409	1.32e-08	319	No	31835028
2	rs6434928	198304577	A	G	0.7256	-0.0698727	0.011586	1.63e-09	235	No	31835028
2	rs34388051	198929083	A	G	0.7018	-0.0650035	0.0118203	3.81e-08	55	No	31835028
2	rs1367858	201160771	T	C	0.338	0.0716956	0.0113553	2.72e-10	206	No	31835028
2	rs2592118	233792425	T	C	0.4414	0.0611797	0.0109416	2.25e-08	44	No	31835028
3	rs35346733	2521322	A	G	0.1879	0.0818653	0.0139676	4.6e-09	90	No	31835028
3	rs9834970	36856030	T	C	0.4891	-0.0850217	0.0107793	3.08e-15	59	No	31835028
3	rs4481150	52837793	T	C	0.499	0.0816702	0.0108518	5.23e-14	468	No	31835028
4	rs13135092	103198082	A	G	0.9145	-0.114025	0.020439	2.42e-08	17	No	31835028
5	rs12055234	104037760	A	G	0.3231	0.0683251	0.0115746	3.57e-09	147	No	31835028
5	rs111294930	152177121	A	G	0.7187	0.0758047	0.0130596	6.46e-09	277	No	31835028
6	rs68188794	28080777	T	C	0.9314	0.210673	0.0221608	1.97e-21	1314	No	31835028
6	rs55648125	50816718	A	G	0.9016	-0.0988439	0.0174356	1.44e-08	58	No	31835028
6	rs9350984	84279922	T	G	0.4463	-0.060074	0.0109329	3.91e-08	53	No	31835028
7	rs12154473	1982181	A	G	0.4115	-0.0702696	0.0111098	2.53e-10	224	No	31835028
7	rs116052126	24775514	A	G	0.1223	0.100832	0.0157995	1.75e-10	71	No	31835028
7	rs17156675	82422405	T	C	0.3022	0.0655681	0.0118722	3.34e-08	74	No	31835028
7	rs12704290	86427626	A	G	0.1282	-0.0991642	0.0166852	2.79e-09	22	No	31835028
7	rs2966424	110189944	A	G	0.9006	0.0976674	0.017637	3.07e-08	37	No	31043756
7	rs13236223	140666965	T	C	0.7823	0.0751437	0.0130952	9.56e-09	95	No	31835028
8	rs7001340	38262233	T	C	0.7624	0.0747882	0.0130501	9.99e-09	155	No	31835028
8	rs11167136	143310815	A	G	0.4314	-0.0640909	0.0108647	3.66e-09	125	No	31835028
10	rs912983	18743467	T	C	0.1034	-0.101019	0.0179189	1.72e-08	76	No	31835028
10	rs11191356	104393489	A	G	0.9056	0.114139	0.0189514	1.72e-09	60	No	31835028
10	rs11191582	104913653	A	G	0.0885	-0.137417	0.01925	9.43e-13	381	No	31835028
11	rs484201	63790931	T	C	0.4732	0.0651024	0.0113177	8.8e-09	93	No	31835028
11	rs12805133	66483265	A	G	0.5507	-0.0636902	0.0108598	4.5e-09	128	No	31043756
11	rs2514218	113392994	T	C	0.3519	-0.0723549	0.0114126	2.3e-10	42	No	31835028
11	rs35774874	130811356	T	C	0.494	0.0619934	0.0111404	2.63e-08	76	No	31835028
12	rs2238044	2285731	A	G	0.3797	0.0655348	0.0112459	5.63e-09	0	No	31835028
12	rs4298967	2408194	A	G	0.338	0.094231	0.0113592	1.08e-16	103	No	31835028
12	rs740417	2499849	A	C	0.6243	0.0613353	0.0111369	3.64e-08	12	No	31835028
12	rs10745843	99496030	A	G	0.5845	0.0650299	0.011108	4.79e-09	124	No	31835028
14	rs10129264	99703968	T	C	0.4314	-0.063447	0.0111017	1.1e-08	38	No	31835028
14	rs12887734	104046834	T	G	0.2744	0.0805483	0.0120501	2.32e-11	300	No	31835028
15	rs28681284	78908565	T	C	0.2207	-0.0786448	0.0136209	7.75e-09	96	No	31835028
15	rs71395455	85153804	A	G	0.7117	0.0830499	0.0118434	2.34e-12	242	No	31835028
15	rs4702	91426560	A	G	0.5626	-0.0734218	0.0114058	1.22e-10	8	No	31835028
16	rs11648559	9874699	T	C	0.3131	0.0696881	0.012281	1.39e-08	0	No	31043756
16	rs9926049	9939960	A	C	0.3201	0.0778228	0.0117369	3.34e-11	204	No	31835028
16	rs7499750	13749265	A	C	0.2604	0.0689787	0.0125836	4.21e-08	170	No	31835028
16	rs3814883	29994922	T	C	0.4602	-0.0667322	0.0110867	1.75e-09	116	No	31835028
19	rs4239639	19435876	A	G	0.827	-0.0810424	0.0142073	1.17e-08	152	No	31835028
22	rs138321	41209304	A	G	0.5149	0.0656635	0.0109516	2.03e-09	97	No	31835028

## Sheet: Supplementary Table 3-4. MDD
Supplementary Table 3-4. The lead SNP of all the genome-wide significant loci from MTAG analysis of MDD.
CHR	SNP	BP	A1	A2	FREQ	BETA	SE	P	TOTAL	Novel or not	PMID
1	rs4141983	18122009	T	C	0.674	0.0253398	0.00442206	1e-08	6	No	29700475
1	rs12123067	37196958	A	G	0.4218	0.0233916	0.0041365	1.56e-08	25	No	30718901
1	rs35466861	49803103	A	G	0.9081	0.0432631	0.00720997	1.97e-09	23	No	30718901
1	rs11579246	50559162	A	G	0.9086	0.0462392	0.00721723	1.49e-10	17	No	30718901
1	rs7551758	52274078	T	G	0.4671	-0.0257393	0.0041324	4.7e-10	75	No	30718901
1	rs2568961	72812747	T	C	0.6042	0.0361518	0.00422029	1.07e-17	318	No	31835028
1	rs12136984	73725998	T	G	0.5108	-0.0320598	0.00413159	8.51e-15	979	No	31835028
1	rs12040241	176000113	T	C	0.6194	0.0251635	0.00423668	2.86e-09	201	No	30718901
1	rs10920885	191027948	T	G	0.8132	-0.0315369	0.00527543	2.26e-09	120	Yes	-
2	rs1995812	22569369	A	G	0.3795	0.0256628	0.0042275	1.28e-09	133	No	31835028
2	rs13394164	22960181	A	G	0.593	-0.0236936	0.00423131	2.15e-08	102	No	30718901
2	rs112176860	58143308	A	G	0.0492	-0.0533989	0.00944457	1.57e-08	195	No	31835028
2	rs2111592	208049581	A	G	0.3141	0.0251517	0.00442088	1.28e-08	62	No	30718901
2	rs72948506	212618440	A	G	0.2975	0.0247638	0.00450196	3.78e-08	45	No	30718901
3	rs9834021	29756378	T	C	0.4915	-0.0228383	0.00412896	3.18e-08	133	Yes	-
3	rs4346585	44736493	T	C	0.6938	-0.0247622	0.00450828	3.96e-08	174	No	30718901
3	rs2029591	49646981	T	C	0.1601	0.0338025	0.00554618	1.1e-09	344	No	30718901
3	rs11130820	61143922	T	C	0.3584	0.0249048	0.00432244	8.33e-09	127	No	30718901
3	rs66511648	117515519	T	C	0.716	-0.0285203	0.00458684	5.04e-10	157	No	30718901
3	rs699927	157932227	T	G	0.5829	-0.0235081	0.00422225	2.58e-08	367	No	31835028
5	rs71639293	92995013	A	G	0.7979	0.0301312	0.00519785	6.76e-09	216	No	30718901
5	rs349588	103671867	A	G	0.6291	-0.0294399	0.00432318	9.78e-12	3	No	31835028
5	rs30266	103972357	A	G	0.3271	0.0391848	0.00441368	6.81e-19	260	No	31835028
5	rs11135349	164523472	A	C	0.4674	-0.0262197	0.00413363	2.25e-10	292	No	30718901
6	rs2232423	28366151	A	G	0.8944	0.0645085	0.0066324	2.33e-22	2045	No	30718901
6	rs9345731	66624249	A	C	0.3419	-0.0260199	0.00432166	1.74e-09	84	No	30718901
6	rs2214123	67000001	A	G	0.3534	0.0263605	0.00432742	1.12e-09	211	No	30718901
6	rs1848750	142987461	T	G	0.516	-0.0239594	0.00412816	6.48e-09	77	No	30718901
6	rs9364755	165117329	A	G	0.7738	-0.0296664	0.00490476	1.46e-09	104	No	30718901
7	rs3807865	12250402	A	G	0.4105	0.0288221	0.00422152	8.65e-12	126	No	30718901
7	rs59082935	38724868	T	C	0.1342	0.0350237	0.00638585	4.14e-08	0	No	29942085
7	rs2522831	82448100	T	C	0.5261	-0.0267281	0.00412786	9.48e-11	166	No	31835028
7	rs10231446	109152523	T	G	0.5506	-0.0228843	0.00413109	3.03e-08	89	No	31835028
7	rs2894699	114059156	T	C	0.4305	-0.02486	0.00422928	4.15e-09	74	Yes	-
7	rs150346963	117625599	T	C	0.4118	0.0245014	0.00421773	6.28e-09	88	No	30718901
9	rs1931388	11203149	A	G	0.5958	0.0269608	0.00422095	1.69e-10	543	No	30718901
9	rs166418	17029942	T	C	0.4843	-0.0246981	0.00412952	2.22e-09	42	No	30718901
9	rs59283172	25232978	A	G	0.1081	-0.0384427	0.00667437	8.42e-09	165	No	30718901
9	rs62535714	37182655	A	G	0.1639	0.0322633	0.00553466	5.57e-09	99	No	31835028
9	rs6479487	96237373	T	G	0.8436	-0.0313011	0.00564882	3e-08	74	No	30718901
9	rs2418449	119731359	T	C	0.719	0.0272826	0.00460873	3.22e-09	44	No	30718901
10	rs11191499	104764271	T	C	0.9196	0.0460231	0.00759168	1.34e-09	114	No	31835028
10	rs1021363	106610839	A	G	0.3566	0.0328887	0.00431389	2.46e-14	604	No	31835028
11	rs4636654	28642653	A	G	0.3974	-0.0266599	0.00422649	2.83e-10	146	Yes	-
11	rs9645687	57676251	T	C	0.686	-0.0270321	0.00441354	9.08e-10	91	No	31835028
11	rs198457	61471678	T	C	0.1886	-0.0315358	0.00540047	5.24e-09	12	No	30718901
11	rs2276138	66456387	T	C	0.4754	-0.0231189	0.00413032	2.18e-08	49	Yes	-
11	rs10831546	88732956	T	C	0.5048	0.0284904	0.00422441	1.54e-11	457	No	30718901
11	rs2212450	112826867	T	C	0.5723	-0.0243269	0.00422789	8.72e-09	117	No	30718901
11	rs2734837	113286829	T	C	0.6084	-0.0250974	0.00422327	2.8e-09	70	No	30718901
11	rs4936275	113365084	T	C	0.622	0.0292366	0.00423031	4.81e-12	41	No	31835028
12	rs11612312	52349088	T	C	0.7965	-0.0303225	0.00518031	4.82e-09	30	No	27622933
13	rs9529314	31799646	A	G	0.2028	-0.0290918	0.00509697	1.15e-08	158	No	30718901
13	rs1414622	97208898	T	C	0.9222	0.0426841	0.00770539	3.03e-08	89	Yes	-
14	rs1950829	42097937	A	G	0.4827	0.0279221	0.00412984	1.37e-11	119	No	31835028
14	rs12589834	64771405	A	G	0.7443	0.0276995	0.0049247	1.86e-08	1	No	31835028
14	rs7152906	75125540	T	C	0.4804	-0.024837	0.0041288	1.79e-09	127	No	31835028
14	rs7146581	103301072	T	C	0.2246	0.0274234	0.004908	2.3e-08	127	Yes	-
14	rs12878548	103953501	T	G	0.2821	-0.029198	0.0046139	2.48e-10	97	No	31835028
14	rs10141157	104018105	T	C	0.4873	-0.0280913	0.0041365	1.11e-11	104	No	31835028
15	rs6493274	47676489	A	C	0.7881	-0.0288043	0.00498856	7.74e-09	118	No	30718901
15	rs4776768	66529936	T	C	0.283	-0.0253515	0.00460585	3.71e-08	12	Yes	-
15	rs8035777	88943807	A	G	0.7633	0.027145	0.00490934	3.22e-08	10	No	29662059
16	rs2097289	13780935	A	G	0.6231	-0.0259868	0.0042326	8.27e-10	193	No	31835028
16	rs2369818	21614009	T	C	0.4386	0.0230549	0.0041384	2.53e-08	19	No	30718901
18	rs11665070	35152563	A	G	0.6684	-0.027819	0.00441639	2.99e-10	72	No	30718901
18	rs8099746	39296488	T	C	0.8048	0.0296038	0.00520271	1.27e-08	38	Yes	-
18	rs1367635	50861409	T	C	0.4852	-0.0276763	0.00413052	2.08e-11	512	No	31835028
18	rs4131791	52747871	T	C	0.4075	-0.0283845	0.00421691	1.68e-11	90	No	31835028
18	rs2924329	53135894	A	G	0.2875	-0.0325787	0.00461006	1.58e-12	70	No	31835028
18	rs1382119	53459905	T	C	0.3438	0.0248024	0.00433204	1.03e-08	39	No	31835028
18	rs7241572	77580712	A	G	0.2047	0.0343873	0.00515347	2.51e-11	15	No	30718901
20	rs13037326	44692598	T	C	0.2597	0.0331789	0.00470315	1.73e-12	33	No	30718901
22	rs62228096	46457723	A	G	0.3545	-0.0258085	0.00440985	4.84e-09	10	Yes	-

## Sheet: Supplementary Table 3-5. SCZ
Supplementary Table 3-5. The lead SNP of all the genome-wide significant loci from MTAG analysis of SCZ.
CHR	SNP	BP	A1	A2	FREQ	BETA	SE	P	TOTAL	Novel or not	PMID
1	rs6694545	30437268	A	G	0.2386	0.0772622	0.0127385	1.32e-09	62	No	31835028
1	rs11210892	44100084	A	G	0.6382	-0.0635196	0.0115021	3.34e-08	109	No	31835028
1	rs10890030	73755783	T	C	0.4533	-0.0715007	0.0109209	5.87e-11	864	No	31835028
1	rs2660304	98512127	T	G	0.7893	0.0996025	0.0137947	5.19e-13	204	No	31835028
1	rs2319280	150014017	A	C	0.169	-0.0924109	0.0148031	4.3e-10	271	No	31835028
1	rs17659437	177306387	T	C	0.8559	-0.0916021	0.0163798	2.24e-08	77	No	31835028
1	rs72769124	239210058	A	C	0.0964	0.115147	0.0193567	2.7e-09	1	No	31740837
1	rs10803138	243555219	A	G	0.2674	-0.0701746	0.012601	2.56e-08	51	No	31740837
1	rs12093576	243655897	T	C	0.5656	0.064669	0.0112229	8.3e-09	69	No	31740837
2	rs2339519	22604140	A	G	0.4732	0.0633458	0.0112625	1.86e-08	87	No	31835028
2	rs1509378	22754466	A	G	0.3499	0.0722388	0.0120645	2.13e-09	65	No	31835028
2	rs12474906	28033538	A	C	0.7873	0.085931	0.0141301	1.19e-09	185	No	31835028
2	rs11682175	57987593	T	C	0.5537	-0.0772981	0.0111674	4.46e-12	261	No	31835028
2	rs4619651	97416153	A	G	0.2972	-0.0643761	0.0116378	3.17e-08	24	No	31835028
2	rs4380187	185811940	A	C	0.5457	0.0747704	0.0109211	7.57e-12	79	No	31835028
2	rs4685	198257795	T	C	0.2744	0.0790928	0.0115628	7.91e-12	238	No	31835028
2	rs35657897	198929086	A	G	0.2962	0.0715097	0.0117473	1.15e-09	80	No	31835028
2	rs2949006	200715388	T	G	0.1819	0.101281	0.0137539	1.79e-13	232	No	31835028
2	rs6704768	233592501	A	G	0.5288	-0.067679	0.0109097	5.52e-10	107	No	31835028
3	rs17194476	2537916	T	C	0.1501	0.100713	0.0152336	3.81e-11	146	No	31835028
3	rs7652637	36871507	T	C	0.6262	-0.0811443	0.0113042	7.06e-13	57	No	31835028
3	rs4481150	52837793	T	C	0.499	0.0807494	0.0109188	1.41e-13	467	No	31835028
3	rs832187	63833050	T	C	0.5984	-0.0643999	0.0112292	9.75e-09	33	No	31835028
3	rs4630889	136278251	T	C	0.5616	0.0612818	0.011018	2.67e-08	123	No	31835028
4	rs215412	23423586	A	G	0.3042	0.0640761	0.0115279	2.72e-08	54	No	31740837
4	rs13135092	103198082	A	G	0.9145	-0.146635	0.0205314	9.2e-13	17	No	31835028
5	rs6449528	60642347	A	G	0.4732	0.0689504	0.0108203	1.86e-10	158	No	31835028
5	rs6869862	103886213	T	G	0.5427	-0.0602215	0.0108289	2.68e-08	243	No	31835028
5	rs10043984	137712121	T	C	0.2614	0.0671511	0.0122399	4.11e-08	34	No	31835028
5	rs3849046	137851192	T	C	0.5089	0.0602807	0.0109267	3.45e-08	83	No	31835028
5	rs10515678	152323236	T	C	0.2833	-0.0717175	0.0120197	2.42e-09	367	No	31835028
5	rs2910032	152540354	T	C	0.5378	-0.0595792	0.0108211	3.67e-08	116	No	31835028
6	rs33932084	28268824	A	G	0.9294	0.223802	0.0199088	2.56e-29	2127	No	31835028
6	rs1339227	73155701	T	C	0.3419	-0.0642945	0.0114296	1.85e-08	26	No	31835028
6	rs217289	84401807	A	G	0.4453	-0.0653774	0.0110051	2.84e-09	53	No	31835028
6	rs117074560	96459651	T	C	0.0378	-0.155934	0.0269031	6.79e-09	46	No	31740837
7	rs58120505	2029867	T	C	0.5795	0.0791161	0.0111171	1.11e-12	230	No	31835028
7	rs79210963	24717969	T	C	0.8917	-0.101115	0.0171344	3.61e-09	88	No	31835028
7	rs17212432	82440920	T	G	0.4891	0.0599772	0.0108191	2.96e-08	167	No	31835028
7	rs35182064	86246316	A	C	0.0457	-0.167227	0.0280413	2.47e-09	5	No	31740837
7	rs12704290	86427626	A	G	0.1282	-0.109263	0.016809	8.02e-11	23	No	31835028
7	rs7789569	104927586	T	C	0.3559	0.0660922	0.0114181	7.11e-09	251	No	31835028
7	rs10260040	110921319	A	G	0.4056	-0.0741248	0.0118089	3.45e-10	34	No	31835028
7	rs11766321	137076903	T	G	0.3588	-0.0646889	0.0114122	1.44e-08	56	No	31835028
8	rs75836205	34021138	T	C	0.9493	-0.154377	0.0282781	4.78e-08	124	No	31835028
8	rs7001340	38262233	T	C	0.7624	0.0728666	0.0132708	4e-08	155	No	31835028
8	rs13267290	111478321	A	C	0.8082	-0.079834	0.0133563	2.27e-09	70	No	31835028
8	rs4129585	143312933	A	C	0.4453	0.0786402	0.0109204	5.97e-13	145	No	31835028
9	rs9695226	22759396	A	G	0.668	-0.0661574	0.0116217	1.25e-08	75	No	31374203
10	rs7893279	18745105	T	G	0.8926	0.112801	0.0175593	1.33e-10	84	No	31835028
10	rs10883761	104420018	A	G	0.9036	0.12102	0.019366	4.13e-10	60	No	31835028
10	rs11191582	104913653	A	G	0.0885	-0.164998	0.0195683	3.4e-17	387	No	31835028
10	rs61867294	106569207	A	G	0.7962	0.0758489	0.0135302	2.07e-08	137	No	31835028
11	rs111511290	24376616	A	G	0.4513	-0.0600747	0.0109216	3.79e-08	91	No	31740837
11	rs7951870	46373311	T	C	0.8241	-0.0807688	0.0144236	2.15e-08	193	No	31835028
11	rs484201	63790931	T	C	0.4732	0.0635739	0.0114033	2.47e-08	93	No	31835028
11	rs2514218	113392994	T	C	0.3519	-0.0789331	0.0115896	9.71e-12	42	No	31835028
11	rs55661361	124613957	A	G	0.3509	-0.0752303	0.0116167	9.42e-11	32	No	31835028
11	rs10791097	130718630	T	G	0.4742	0.0738386	0.0109202	1.36e-11	161	No	31835028
11	rs7112616	130805334	T	C	0.506	0.0656205	0.0109115	1.81e-09	78	No	31835028
11	rs4936216	133853008	T	C	0.2177	-0.0873734	0.0135847	1.26e-10	31	No	31835028
12	rs2238044	2285731	A	G	0.3797	0.0656938	0.011316	6.42e-09	0	No	31835028
12	rs4298967	2408194	A	G	0.338	0.100917	0.0114238	1.01e-18	105	No	31835028
12	rs2239063	2511831	A	C	0.6988	0.0703264	0.0121131	6.4e-09	32	No	31835028
12	rs439639	29917641	A	C	0.6471	0.0640548	0.011412	1.99e-08	23	No	31740837
12	rs12826178	57622371	T	G	0.0746	-0.136371	0.0228878	2.55e-09	2	No	31835028
12	rs10860960	103594062	T	C	0.3787	-0.0627575	0.0112066	2.14e-08	72	No	31740837
12	rs1790135	123669235	T	C	0.7247	-0.0741262	0.0123626	2.02e-09	287	No	31835028
14	rs10149407	30187405	T	C	0.3151	0.0661354	0.0117244	1.69e-08	95	No	31740837
14	rs2810117	71391025	T	C	0.3579	0.0638471	0.0115062	2.87e-08	202	No	31374203
14	rs7143919	72434002	A	G	0.3439	0.0655338	0.0114204	9.56e-09	105	No	31835028
14	rs10150710	99719680	T	C	0.4404	0.0628298	0.0112986	2.68e-08	45	No	31835028
14	rs12887734	104046834	T	G	0.2744	0.089732	0.0119675	6.48e-14	308	No	31835028
15	rs2414718	61863133	A	G	0.6262	0.0675567	0.0110259	8.95e-10	56	No	31835028
15	rs28681284	78908565	T	C	0.2207	-0.0963388	0.0135507	1.16e-12	96	No	31835028
15	rs67119537	84950369	T	C	0.673	0.0878006	0.0118011	1.01e-13	234	No	31835028
15	rs4702	91426560	A	G	0.5626	-0.0823331	0.0114212	5.65e-13	23	No	31835028
16	rs9922678	9946319	A	G	0.3211	0.0772158	0.0118205	6.47e-11	204	No	31835028
16	rs7499750	13749265	A	C	0.2604	0.0835179	0.0127031	4.88e-11	170	No	31835028
16	rs3814883	29994922	T	C	0.4602	-0.0761745	0.0111201	7.38e-12	116	No	31835028
18	rs4801131	52752700	T	C	0.3857	-0.0712819	0.01103	1.03e-10	24	No	31835028
18	rs9636107	53200117	A	G	0.5099	-0.0795219	0.0108191	1.98e-13	151	No	31835028
19	rs2916068	19516433	A	G	0.663	-0.062348	0.0113676	4.14e-08	133	No	31835028
20	rs6065094	37453194	A	G	0.3529	-0.0724985	0.0116057	4.19e-10	139	No	31835028
20	rs7267348	48131036	T	C	0.7326	-0.0710615	0.0125073	1.33e-08	36	No	31835028
22	rs7288455	39966547	A	G	0.3698	-0.0661519	0.0114835	8.38e-09	17	No	31835028
22	rs5995756	40000313	T	C	0.4612	0.0684825	0.011179	9.01e-10	48	No	31835028
22	rs133047	41027819	T	C	0.1014	0.112798	0.0185867	1.29e-09	5	No	30285260
22	rs926914	41418154	T	C	0.3022	0.0750817	0.0121822	7.13e-10	117	No	31835028
22	rs6002655	42603814	T	C	0.4254	0.0681419	0.0111996	1.17e-09	98	No	31835028
