# Supplementary material for: Integrative analysis of genome-wide association studies identifies novel loci associated with neuropsychiatric disorders
Source: Transl Psychiatry. 2021 Jan 21;11:69. doi: 10.1038/s41398-020-01195-5 (PMC7820351; doi:10.1038/s41398-020-01195-5)
Supplement: Supplementary file 4 — Supplementary Table 4 [file 41398_2020_1195_MOESM4_ESM.xlsx]

## Sheet: Supplementary Table 4
Supplementary Table 4. The disease-specific summary statistics of each novel locus identified in MTAG-analysis.
DISEASE	SNP	CHR	BP	A1	A2	COHORT	BETA	SE	SUMMARY P	mtag_beta	mtag_se	mtag_pval
ADHD	rs9870755	3	49809841	T	C	ADHD	0.075803	0.0171	9.422e-06	0.0904767	0.0155648	6.14e-09
		3	49809841	T	C	ASD	0.0212036	0.0178	0.2331	0.0448533	0.0156599	0.00418052
		3	49809841	T	C	BIP	0.0524027	0.0174	0.002669	0.0475047	0.0141973	0.000819761
		3	49809841	T	C	MDD	0.0299	0.0056	1.218e-07	0.0320435	0.00536369	2.31e-09
		3	49809841	T	C	SCZ	0.00580313	0.0144	0.6893	0.0254257	0.0144022	0.0774968
	rs71639293	5	92995013	A	G	ADHD	0.0736036	0.0182	5.016e-05	0.0901064	0.016173	2.53e-08
	rs71639293	5	92995013	A	G	ASD	0.0138043	0.0181	0.4466	0.0399341	0.0156802	0.0108722
	rs71639293	5	92995013	A	G	BIP	0.0297044	0.0175	0.09028	0.0359016	0.0140643	0.0106897
	rs71639293	5	92995013	A	G	MDD	0.0291	0.0054	7.812e-08	0.0301312	0.00519785	6.76e-09
	rs71639293	5	92995013	A	G	SCZ	0.00699547	0.0142	0.6224	0.022244	0.0142055	0.117379
	rs10839264	11	49356806	T	C	ADHD	0.108199	0.023	2.553e-06	0.117561	0.0210306	2.27e-08
	rs10839264	11	49356806	T	C	ASD	0.0430978	0.024	0.07295	0.0704721	0.0211901	0.000881927
	rs10839264	11	49356806	T	C	BIP	0.0368043	0.0251	0.1435	0.0645563	0.0198406	0.00113891
	rs10839264	11	49356806	T	C	MDD	0.0319	0.0078	4.047e-05	0.0377992	0.00745851	4.02e-07
	rs10839264	11	49356806	T	C	SCZ	0.0526968	0.0194	0.006631	0.0636214	0.0195404	0.00113036
	rs8083506	18	39300226	T	C	ADHD	-0.0791947	0.0172	4.122e-06	-0.0891405	0.0153383	6.19e-09
	rs8083506	18	39300226	T	C	ASD	-0.0332983	0.0175	0.05776	-0.05522	0.0151442	0.000266055
	rs8083506	18	39300226	T	C	BIP	-0.0248051	0.017	0.1442	-0.0431899	0.0136461	0.00155079
	rs8083506	18	39300226	T	C	MDD	-0.0264	0.0054	1.093e-06	-0.0294838	0.00520148	1.44e-08
	rs8083506	18	39300226	T	C	SCZ	-0.0300984	0.0138	0.02911	-0.0407811	0.013796	0.00311654
	rs6032660	20	44730245	A	G	ADHD	-0.0680968	0.0156	1.361e-05	-0.0832015	0.0139956	2.77e-09
	rs6032660	20	44730245	A	G	ASD	0.0057037	0.0161	0.722	-0.028636	0.013961	0.0402538
	rs6032660	20	44730245	A	G	BIP	-0.0511038	0.0154	0.000894	-0.0596932	0.012412	1.51e-06
	rs6032660	20	44730245	A	G	MDD	-0.0248	0.005	7.207e-07	-0.0283193	0.00480421	3.75e-09
	rs6032660	20	44730245	A	G	SCZ	-0.0423961	0.0125	0.0006766	-0.0523323	0.0125168	2.9e-05
BIP	rs12563424	1	95578207	T	C	ADHD	-0.0235962	0.014	0.09061	-0.0323168	0.012645	0.0105974
	rs12563425	1	95578207	T	C	ASD	-0.00589736	0.0143	0.6813	-0.0239036	0.0125061	0.0559594
	rs12563426	1	95578207	T	C	BIP	-0.0697038	0.0139	5.293e-07	-0.0637166	0.0112033	1.29e-08
	rs12563427	1	95578207	T	C	MDD	-0.009	0.0046	0.05239	-0.013537	0.00440415	0.00211427
	rs12563428	1	95578207	T	C	SCZ	-0.0490957	0.0112	1.198e-05	-0.0564516	0.0112385	5.09e-07
MDD	rs10920885	1	191027948	T	G	ADHD	-0.0544984	0.0171	0.001475	-0.0730416	0.0154492	2.27e-06
	rs10920886	1	191027948	T	G	ASD	-0.0310986	0.0177	0.0776	-0.0611182	0.0154581	7.69e-05
	rs10920887	1	191027948	T	G	BIP	-0.0453949	0.017	0.007519	-0.0674278	0.0138201	1.07e-06
	rs10920888	1	191027948	T	G	MDD	-0.0276	0.0055	5.232e-07	-0.0315369	0.00527543	2.26e-09
	rs10920889	1	191027948	T	G	SCZ	-0.0608015	0.014	1.515e-05	-0.0705665	0.0140053	4.69e-07
	rs9834021	3	29756378	T	C	ADHD	-0.024098	0.0135	0.07353	-0.044256	0.0121368	0.000265894
	rs9834021	3	29756378	T	C	ASD	-0.00120072	0.0139	0.9319	-0.0286495	0.0120849	0.0177546
	rs9834021	3	29756378	T	C	BIP	-0.0586042	0.0134	1.256e-05	-0.0571171	0.010781	1.17e-07
	rs9834021	3	29756378	T	C	MDD	-0.0209	0.0043	1.222e-06	-0.0228383	0.00412897	3.18e-08
	rs9834021	3	29756378	T	C	SCZ	-0.0343016	0.0108	0.001568	-0.0462093	0.0108277	1.98e-05
	rs2894699	7	114059156	T	C	ADHD	-0.0694037	0.0141	8.422e-07	-0.0778155	0.0125763	6.11e-10
	rs2894700	7	114059156	T	C	ASD	-0.0222047	0.0142	0.1178	-0.0422688	0.0123039	0.000591709
	rs2894701	7	114059156	T	C	BIP	-0.00810274	0.0136	0.5505	-0.0298953	0.010938	0.00627288
	rs2894702	7	114059156	T	C	MDD	-0.0226	0.0044	2.163e-07	-0.02486	0.00422928	4.15e-09
	rs2894703	7	114059156	T	C	SCZ	-0.0260976	0.011	0.0172	-0.0321964	0.0110181	0.00347641
	rs4636654	11	28642653	A	G	ADHD	-0.0692	0.0139	6.248e-07	-0.0795414	0.0124801	1.85e-10
	rs4636654	11	28642653	A	G	ASD	-0.0230025	0.0142	0.105	-0.0467733	0.0123524	0.000152743
	rs4636654	11	28642653	A	G	BIP	-0.0279983	0.0138	0.04168	-0.0473061	0.0110828	1.97e-05
	rs4636654	11	28642653	A	G	MDD	-0.0232	0.0044	1.322e-07	-0.0266599	0.00422649	2.83e-10
	rs4636654	11	28642653	A	G	SCZ	-0.0404991	0.0111	0.0002826	-0.0480322	0.0111272	1.58e-05
	rs2276138	11	66456387	T	C	ADHD	-0.0031951	0.0135	0.8135	-0.0271587	0.0121355	0.0252248
	rs2276138	11	66456387	T	C	ASD	-0.0216016	0.0138	0.1169	-0.0450215	0.0120181	0.000179568
	rs2276138	11	66456387	T	C	BIP	-0.0542028	0.0136	6.398e-05	-0.0578883	0.0108594	9.78e-08
	rs2276138	11	66456387	T	C	MDD	-0.0217	0.0043	5.107e-07	-0.0231189	0.00413032	2.18e-08
	rs2276138	11	66456387	T	C	SCZ	-0.0393023	0.0108	0.000288	-0.0514275	0.0108409	2.1e-06
	rs1414622	13	97208898	T	C	ADHD	0.00509699	0.026	0.8444	0.0540596	0.0232035	0.0198167
	rs1414622	13	97208898	T	C	ASD	0.0147999	0.0264	0.5744	0.0681367	0.0228834	0.00290557
	rs1414622	13	97208898	T	C	BIP	0.0773036	0.0256	0.002501	0.100382	0.0206742	1.2e-06
	rs1414622	13	97208898	T	C	MDD	0.0408	0.008	3.953e-07	0.0426841	0.00770539	3.03e-08
	rs1414622	13	97208898	T	C	SCZ	0.0822986	0.0211	9.932e-05	0.0999577	0.0210507	2.05e-06
	rs7146581	14	103301072	T	C	ADHD	0.0394995	0.0159	0.01313	0.0587072	0.0142216	3.66e-05
	rs7146581	14	103301072	T	C	ASD	0.0176041	0.0164	0.2836	0.0443786	0.0141841	0.00175542
	rs7146581	14	103301072	T	C	BIP	0.0277027	0.0157	0.07837	0.0447142	0.0126211	0.000395892
	rs7146581	14	103301072	T	C	MDD	0.0258	0.0051	5.271e-07	0.0274234	0.004908	2.3e-08
	rs7146581	14	103301072	T	C	SCZ	0.0344014	0.0127	0.006937	0.043837	0.0127156	0.00056579
	rs4776768	15	66529936	T	C	ADHD	-0.0378992	0.015	0.0116	-0.0549606	0.0135248	4.83e-05
	rs4776768	15	66529936	T	C	ASD	-0.0203048	0.0153	0.185	-0.0413408	0.0133761	0.00199726
	rs4776768	15	66529936	T	C	BIP	-0.0010005	0.0151	0.9482	-0.0238242	0.012149	0.0498789
	rs4776768	15	66529936	T	C	MDD	-0.0252	0.0048	1.43e-07	-0.0253515	0.00460585	3.71e-08
	rs4776768	15	66529936	T	C	SCZ	-0.0187038	0.0122	0.1233	-0.0262201	0.0122226	0.0319363
	rs8099746	18	39296488	T	C	ADHD	0.0790976	0.0173	4.679e-06	0.0894285	0.015405	6.43e-09
	rs8099746	18	39296488	T	C	ASD	0.0324962	0.0176	0.06452	0.054975	0.0152067	0.000300136
	rs8099746	18	39296488	T	C	BIP	0.0247024	0.017	0.1466	0.0430972	0.0136464	0.00158786
	rs8099746	18	39296488	T	C	MDD	0.0266	0.0054	9.248e-07	0.0296038	0.00520271	1.27e-08
	rs8099746	18	39296488	T	C	SCZ	0.0298986	0.0138	0.03068	0.0406091	0.0137965	0.003246
	rs62228096	22	46457723	A	G	ADHD	-0.0513986	0.0144	0.0003424	-0.0633382	0.0129511	1.01e-06
	rs62228096	22	46457723	A	G	ASD	-0.0435967	0.0144	0.002467	-0.0608648	0.0126044	1.37e-06
	rs62228096	22	46457723	A	G	BIP	-0.0113036	0.0141	0.4224	-0.0391611	0.0113981	0.00059091
	rs62228096	22	46457723	A	G	MDD	-0.023	0.0046	6.38e-07	-0.0258085	0.00440985	4.84e-09
	rs62228096	22	46457723	A	G	SCZ	-0.0416974	0.0115	0.0002821	-0.0476707	0.0115133	3.47e-05
SNP = Single nucleotide polymorphism; CHR= chromosome; BP= base pair; A1= the tested allele; A2 = the reference allele; BETA = the association coefficient; SE= standard error; P = P value in meta-analysis; COHORT = the individual cohort; ADHD= attention deficit hyperactivity disorder; BIP= bipolar disorder; MDD= major depression disorder; SCZ= schizophrenia.
