# Supplementary material for: Integrative analysis of genome-wide association studies identifies novel loci associated with neuropsychiatric disorders
Source: Transl Psychiatry. 2021 Jan 21;11:69. doi: 10.1038/s41398-020-01195-5 (PMC7820351; doi:10.1038/s41398-020-01195-5)
Supplement: Supplementary file 5 — Supplementary Table 5 [file 41398_2020_1195_MOESM5_ESM.xlsx]

## Sheet: Notes
Supplementary Table 5-1. Genome-wide significant loci from multi-trait joint-analyses of ADHD, which were reported in the latest article of Cross-Disorder Group (CDG) of the PGC (MHC region excluded).
Supplementary Table 5-2. Genome-wide significant loci from multi-trait joint-analyses of ASD, which were reported in the latest article of Cross-Disorder Group (CDG) of the PGC (MHC region excluded).
Supplementary Table 5-3. Genome-wide significant loci from multi-trait joint-analyses of BIP, which were reported in the latest article of Cross-Disorder Group (CDG) of the PGC (MHC region excluded).
Supplementary Table 5-4. Genome-wide significant loci from multi-trait joint-analyses of MDD, which were reported in the latest article of Cross-Disorder Group (CDG) of the PGC (MHC region excluded).
Supplementary Table 5-5. Genome-wide significant loci from multi-trait joint-analyses of SCZ, which were reported in the latest article of Cross-Disorder Group (CDG) of the PGC (MHC region excluded).
CHR	chromosome
BP	position (hg19)
A1	the effect allele
A2	the non-effect allele
FREQ	the frequency of effect allele
BETA	association coefficient in MTAG analysis
SE	standard deviation in MTAG analysis
P	P-value
TOTAL	Total number of other SNPs in clump

## Sheet: Supplementary Table 5-1.ADHD
Supplementary Table 5-1. Genome-wide significant loci from multi-trait joint-analyses of ADHD, which were reported in the latest article of Cross-Disorder Group (CDG) of the PGC (MHC region excluded).
CHR	SNP	BP	A1	A2	FREQ	BETA	SE	P	TOTAL
1	rs2842198	43930738	A	G	0.3976	-0.0719314	0.0124789	8.2e-09	103
1	rs112361411	44183923	T	C	0.2913	-0.098195	0.0133184	1.67e-13	282
1	rs10789368	73814159	A	G	0.5467	0.0733748	0.0120772	1.24e-09	790
2	rs13023832	215219808	A	G	0.0924	0.118645	0.0196971	1.71e-09	23
4	rs1484144	80217597	T	C	0.4821	0.067869	0.0121298	2.2e-08	44
5	rs349588	103671867	A	G	0.6402	-0.0739258	0.0130286	1.39e-08	3
5	rs12658032	103904226	A	G	0.3559	0.094267	0.0126797	1.05e-13	243
6	rs78648104	50683009	T	C	0.8827	0.129054	0.0211844	1.12e-09	55
10	rs12265655	106744534	T	C	0.7704	0.0983557	0.0146926	2.17e-11	278

## Sheet: Supplementary Table 5-2.ASD
Supplementary Table 5-2. Genome-wide significant loci from multi-trait joint-analyses of ASD, which were reported in the latest article of Cross-Disorder Group (CDG) of the PGC (MHC region excluded).
CHR	SNP	BP	A1	A2	FREQ	BETA	SE	P	TOTAL
1	rs12402629	72578709	T	C	0.5258	-0.0665492	0.0121482	4.3e-08	109
3	rs4481150	52837793	T	C	0.499	0.0694101	0.0120835	9.24e-09	346
5	rs325485	103995368	A	G	0.3738	0.090125	0.0124421	4.37e-13	127
10	rs1021363	106610839	A	G	0.338	0.0721955	0.0125816	9.57e-09	278
14	rs10141157	104018105	T	C	0.4811	-0.0743501	0.0122775	1.4e-09	35
16	rs7403809	13750219	T	C	0.2604	0.0830289	0.014303	6.44e-09	170
20	rs1000177	21233198	T	C	0.2227	0.0855943	0.0142832	2.06e-09	307

## Sheet: Supplementary Table 5-3.BIP
Supplementary Table 5-3. Genome-wide significant loci from multi-trait joint-analyses of BIP, which were reported in the latest article of Cross-Disorder Group (CDG) of the PGC (MHC region excluded).
CHR	SNP	BP	A1	A2	FREQ	BETA	SE	P	TOTAL
1	rs12136984	73725998	T	G	0.4662	-0.0638136	0.0108976	4.75e-09	817
1	rs72692857	150001632	T	C	0.831	0.0916302	0.0146475	3.96e-10	267
2	rs2339519	22604140	A	G	0.4732	0.066457	0.011025	1.66e-09	87
2	rs11887562	22623392	A	G	0.493	0.061676	0.0109495	1.77e-08	95
2	rs12474906	28033538	A	C	0.7873	0.0794565	0.0137676	7.87e-09	185
2	rs80256351	58071593	A	C	0.0557	-0.153371	0.0238325	1.23e-10	187
2	rs4619651	97416153	A	G	0.2972	-0.0722131	0.0116116	5e-10	24
2	rs4380187	185811940	A	C	0.5457	0.0701468	0.0108594	1.05e-10	79
2	rs2719169	194444218	A	G	0.4095	-0.0633175	0.0111409	1.32e-08	319
2	rs6434928	198304577	A	G	0.7256	-0.0698727	0.011586	1.63e-09	235
2	rs34388051	198929083	A	G	0.7018	-0.0650035	0.0118203	3.81e-08	55
2	rs1367858	201160771	T	C	0.338	0.0716956	0.0113553	2.72e-10	206
2	rs2592118	233792425	T	C	0.4414	0.0611797	0.0109416	2.25e-08	44
3	rs35346733	2521322	A	G	0.1879	0.0818653	0.0139676	4.6e-09	90
3	rs9834970	36856030	T	C	0.4891	-0.0850217	0.0107793	3.08e-15	59
3	rs4481150	52837793	T	C	0.499	0.0816702	0.0108518	5.23e-14	468
4	rs13135092	103198082	A	G	0.9145	-0.114025	0.020439	2.42e-08	17
5	rs12055234	104037760	A	G	0.3231	0.0683251	0.0115746	3.57e-09	147
5	rs111294930	152177121	A	G	0.7187	0.0758047	0.0130596	6.46e-09	277
6	rs68188794	28080777	T	C	0.9314	0.210673	0.0221608	1.97e-21	1314
6	rs55648125	50816718	A	G	0.9016	-0.0988439	0.0174356	1.44e-08	58
6	rs9350984	84279922	T	G	0.4463	-0.060074	0.0109329	3.91e-08	53
7	rs12154473	1982181	A	G	0.4115	-0.0702696	0.0111098	2.53e-10	224
7	rs116052126	24775514	A	G	0.1223	0.100832	0.0157995	1.75e-10	71
7	rs17156675	82422405	T	C	0.3022	0.0655681	0.0118722	3.34e-08	74
7	rs12704290	86427626	A	G	0.1282	-0.0991642	0.0166852	2.79e-09	22
7	rs13236223	140666965	T	C	0.7823	0.0751437	0.0130952	9.56e-09	95
8	rs7001340	38262233	T	C	0.7624	0.0747882	0.0130501	9.99e-09	155
8	rs11167136	143310815	A	G	0.4314	-0.0640909	0.0108647	3.66e-09	125
10	rs912983	18743467	T	C	0.1034	-0.101019	0.0179189	1.72e-08	76
10	rs11191356	104393489	A	G	0.9056	0.114139	0.0189514	1.72e-09	60
10	rs11191582	104913653	A	G	0.0885	-0.137417	0.01925	9.43e-13	381
11	rs484201	63790931	T	C	0.4732	0.0651024	0.0113177	8.8e-09	93
11	rs2514218	113392994	T	C	0.3519	-0.0723549	0.0114126	2.3e-10	42
11	rs35774874	130811356	T	C	0.494	0.0619934	0.0111404	2.63e-08	76
12	rs2238044	2285731	A	G	0.3797	0.0655348	0.0112459	5.63e-09	0
12	rs4298967	2408194	A	G	0.338	0.094231	0.0113592	1.08e-16	103
12	rs740417	2499849	A	C	0.6243	0.0613353	0.0111369	3.64e-08	12
12	rs10745843	99496030	A	G	0.5845	0.0650299	0.011108	4.79e-09	124
14	rs10129264	99703968	T	C	0.4314	-0.063447	0.0111017	1.1e-08	38
14	rs12887734	104046834	T	G	0.2744	0.0805483	0.0120501	2.32e-11	300
15	rs28681284	78908565	T	C	0.2207	-0.0786448	0.0136209	7.75e-09	96
15	rs71395455	85153804	A	G	0.7117	0.0830499	0.0118434	2.34e-12	242
15	rs4702	91426560	A	G	0.5626	-0.0734218	0.0114058	1.22e-10	8
16	rs9926049	9939960	A	C	0.3201	0.0778228	0.0117369	3.34e-11	204
16	rs7499750	13749265	A	C	0.2604	0.0689787	0.0125836	4.21e-08	170
16	rs3814883	29994922	T	C	0.4602	-0.0667322	0.0110867	1.75e-09	116
19	rs4239639	19435876	A	G	0.827	-0.0810424	0.0142073	1.17e-08	152
22	rs138321	41209304	A	G	0.5149	0.0656635	0.0109516	2.03e-09	97

## Sheet: Supplementary Table 5-4.MDD
Supplementary Table 5-4. Genome-wide significant loci from multi-trait joint-analyses of MDD, which were reported in the latest article of Cross-Disorder Group (CDG) of the PGC (MHC region excluded).
CHR	SNP	BP	A1	A2	FREQ	BETA	SE	P	TOTAL
1	rs2568961	72812747	T	C	0.6042	0.0361518	0.00422029	1.07e-17	318
1	rs12136984	73725998	T	G	0.5108	-0.0320598	0.00413159	8.51e-15	979
2	rs1995812	22569369	A	G	0.3795	0.0256628	0.0042275	1.28e-09	133
2	rs112176860	58143308	A	G	0.0492	-0.0533989	0.00944457	1.57e-08	195
3	rs699927	157932227	T	G	0.5829	-0.0235081	0.00422225	2.58e-08	367
5	rs349588	103671867	A	G	0.6291	-0.0294399	0.00432318	9.78e-12	3
5	rs30266	103972357	A	G	0.3271	0.0391848	0.00441368	6.81e-19	260
6	rs2232423	28366151	A	G	0.8944	0.0645085	0.0066324	2.33e-22	2045
7	rs2522831	82448100	T	C	0.5261	-0.0267281	0.00412786	9.48e-11	166
7	rs10231446	109152523	T	G	0.5506	-0.0228843	0.00413109	3.03e-08	89
9	rs62535714	37182655	A	G	0.1639	0.0322633	0.00553466	5.57e-09	99
10	rs11191499	104764271	T	C	0.9196	0.0460231	0.00759168	1.34e-09	114
10	rs1021363	106610839	A	G	0.3566	0.0328887	0.00431389	2.46e-14	604
11	rs9645687	57676251	T	C	0.686	-0.0270321	0.00441354	9.08e-10	91
11	rs4936275	113365084	T	C	0.622	0.0292366	0.00423031	4.81e-12	41
14	rs1950829	42097937	A	G	0.4827	0.0279221	0.00412984	1.37e-11	119
14	rs12589834	64771405	A	G	0.7443	0.0276995	0.0049247	1.86e-08	1
14	rs7152906	75125540	T	C	0.4804	-0.024837	0.0041288	1.79e-09	127
14	rs12878548	103953501	T	G	0.2821	-0.029198	0.0046139	2.48e-10	97
14	rs10141157	104018105	T	C	0.4873	-0.0280913	0.0041365	1.11e-11	104
16	rs2097289	13780935	A	G	0.6231	-0.0259868	0.0042326	8.27e-10	193
18	rs1367635	50861409	T	C	0.4852	-0.0276763	0.00413052	2.08e-11	512
18	rs4131791	52747871	T	C	0.4075	-0.0283845	0.00421691	1.68e-11	90
18	rs2924329	53135894	A	G	0.2875	-0.0325787	0.00461006	1.58e-12	70
18	rs1382119	53459905	T	C	0.3438	0.0248024	0.00433204	1.03e-08	39

## Sheet: Supplementary Table 5-5.SCZ
Supplementary Table 5-5. Genome-wide significant loci from multi-trait joint-analyses of SCZ, which were reported in the latest article of Cross-Disorder Group (CDG) of the PGC (MHC region excluded).
CHR	SNP	BP	A1	A2	FREQ	BETA	SE	P	TOTAL
1	rs6694545	30437268	A	G	0.2386	0.0772622	0.0127385	1.32e-09	62
1	rs11210892	44100084	A	G	0.6382	-0.0635196	0.0115021	3.34e-08	109
1	rs10890030	73755783	T	C	0.4533	-0.0715007	0.0109209	5.87e-11	864
1	rs2660304	98512127	T	G	0.7893	0.0996025	0.0137947	5.19e-13	204
1	rs2319280	150014017	A	C	0.169	-0.0924109	0.0148031	4.3e-10	271
1	rs17659437	177306387	T	C	0.8559	-0.0916021	0.0163798	2.24e-08	77
2	rs2339519	22604140	A	G	0.4732	0.0633458	0.0112625	1.86e-08	87
2	rs1509378	22754466	A	G	0.3499	0.0722388	0.0120645	2.13e-09	65
2	rs12474906	28033538	A	C	0.7873	0.085931	0.0141301	1.19e-09	185
2	rs11682175	57987593	T	C	0.5537	-0.0772981	0.0111674	4.46e-12	261
2	rs4619651	97416153	A	G	0.2972	-0.0643761	0.0116378	3.17e-08	24
2	rs4380187	185811940	A	C	0.5457	0.0747704	0.0109211	7.57e-12	79
2	rs4685	198257795	T	C	0.2744	0.0790928	0.0115628	7.91e-12	238
2	rs35657897	198929086	A	G	0.2962	0.0715097	0.0117473	1.15e-09	80
2	rs2949006	200715388	T	G	0.1819	0.101281	0.0137539	1.79e-13	232
2	rs6704768	233592501	A	G	0.5288	-0.067679	0.0109097	5.52e-10	107
3	rs17194476	2537916	T	C	0.1501	0.100713	0.0152336	3.81e-11	146
3	rs7652637	36871507	T	C	0.6262	-0.0811443	0.0113042	7.06e-13	57
3	rs4481150	52837793	T	C	0.499	0.0807494	0.0109188	1.41e-13	467
3	rs832187	63833050	T	C	0.5984	-0.0643999	0.0112292	9.75e-09	33
3	rs4630889	136278251	T	C	0.5616	0.0612818	0.011018	2.67e-08	123
4	rs13135092	103198082	A	G	0.9145	-0.146635	0.0205314	9.2e-13	17
5	rs6449528	60642347	A	G	0.4732	0.0689504	0.0108203	1.86e-10	158
5	rs6869862	103886213	T	G	0.5427	-0.0602215	0.0108289	2.68e-08	243
5	rs10043984	137712121	T	C	0.2614	0.0671511	0.0122399	4.11e-08	34
5	rs3849046	137851192	T	C	0.5089	0.0602807	0.0109267	3.45e-08	83
5	rs10515678	152323236	T	C	0.2833	-0.0717175	0.0120197	2.42e-09	367
5	rs2910032	152540354	T	C	0.5378	-0.0595792	0.0108211	3.67e-08	116
6	rs33932084	28268824	A	G	0.9294	0.223802	0.0199088	2.56e-29	2127
6	rs1339227	73155701	T	C	0.3419	-0.0642945	0.0114296	1.85e-08	26
6	rs217289	84401807	A	G	0.4453	-0.0653774	0.0110051	2.84e-09	53
7	rs58120505	2029867	T	C	0.5795	0.0791161	0.0111171	1.11e-12	230
7	rs79210963	24717969	T	C	0.8917	-0.101115	0.0171344	3.61e-09	88
7	rs17212432	82440920	T	G	0.4891	0.0599772	0.0108191	2.96e-08	167
7	rs12704290	86427626	A	G	0.1282	-0.109263	0.016809	8.02e-11	23
7	rs7789569	104927586	T	C	0.3559	0.0660922	0.0114181	7.11e-09	251
7	rs10260040	110921319	A	G	0.4056	-0.0741248	0.0118089	3.45e-10	34
7	rs11766321	137076903	T	G	0.3588	-0.0646889	0.0114122	1.44e-08	56
8	rs75836205	34021138	T	C	0.9493	-0.154377	0.0282781	4.78e-08	124
8	rs7001340	38262233	T	C	0.7624	0.0728666	0.0132708	4e-08	155
8	rs13267290	111478321	A	C	0.8082	-0.079834	0.0133563	2.27e-09	70
8	rs4129585	143312933	A	C	0.4453	0.0786402	0.0109204	5.97e-13	145
10	rs7893279	18745105	T	G	0.8926	0.112801	0.0175593	1.33e-10	84
10	rs10883761	104420018	A	G	0.9036	0.12102	0.019366	4.13e-10	60
10	rs11191582	104913653	A	G	0.0885	-0.164998	0.0195683	3.4e-17	387
10	rs61867294	106569207	A	G	0.7962	0.0758489	0.0135302	2.07e-08	137
11	rs7951870	46373311	T	C	0.8241	-0.0807688	0.0144236	2.15e-08	193
11	rs484201	63790931	T	C	0.4732	0.0635739	0.0114033	2.47e-08	93
11	rs2514218	113392994	T	C	0.3519	-0.0789331	0.0115896	9.71e-12	42
11	rs55661361	124613957	A	G	0.3509	-0.0752303	0.0116167	9.42e-11	32
11	rs10791097	130718630	T	G	0.4742	0.0738386	0.0109202	1.36e-11	161
11	rs7112616	130805334	T	C	0.506	0.0656205	0.0109115	1.81e-09	78
11	rs4936216	133853008	T	C	0.2177	-0.0873734	0.0135847	1.26e-10	31
12	rs2238044	2285731	A	G	0.3797	0.0656938	0.011316	6.42e-09	0
12	rs4298967	2408194	A	G	0.338	0.100917	0.0114238	1.01e-18	105
12	rs2239063	2511831	A	C	0.6988	0.0703264	0.0121131	6.4e-09	32
12	rs12826178	57622371	T	G	0.0746	-0.136371	0.0228878	2.55e-09	2
12	rs1790135	123669235	T	C	0.7247	-0.0741262	0.0123626	2.02e-09	287
14	rs7143919	72434002	A	G	0.3439	0.0655338	0.0114204	9.56e-09	105
14	rs10150710	99719680	T	C	0.4404	0.0628298	0.0112986	2.68e-08	45
14	rs12887734	104046834	T	G	0.2744	0.089732	0.0119675	6.48e-14	308
15	rs2414718	61863133	A	G	0.6262	0.0675567	0.0110259	8.95e-10	56
15	rs28681284	78908565	T	C	0.2207	-0.0963388	0.0135507	1.16e-12	96
15	rs67119537	84950369	T	C	0.673	0.0878006	0.0118011	1.01e-13	234
15	rs4702	91426560	A	G	0.5626	-0.0823331	0.0114212	5.65e-13	23
16	rs9922678	9946319	A	G	0.3211	0.0772158	0.0118205	6.47e-11	204
16	rs7499750	13749265	A	C	0.2604	0.0835179	0.0127031	4.88e-11	170
16	rs3814883	29994922	T	C	0.4602	-0.0761745	0.0111201	7.38e-12	116
18	rs4801131	52752700	T	C	0.3857	-0.0712819	0.01103	1.03e-10	24
18	rs9636107	53200117	A	G	0.5099	-0.0795219	0.0108191	1.98e-13	151
19	rs2916068	19516433	A	G	0.663	-0.062348	0.0113676	4.14e-08	133
20	rs6065094	37453194	A	G	0.3529	-0.0724985	0.0116057	4.19e-10	139
20	rs7267348	48131036	T	C	0.7326	-0.0710615	0.0125073	1.33e-08	36
22	rs7288455	39966547	A	G	0.3698	-0.0661519	0.0114835	8.38e-09	17
22	rs5995756	40000313	T	C	0.4612	0.0684825	0.011179	9.01e-10	48
22	rs926914	41418154	T	C	0.3022	0.0750817	0.0121822	7.13e-10	117
22	rs6002655	42603814	T	C	0.4254	0.0681419	0.0111996	1.17e-09	98
