# Supplementary material for: Integrative analysis of genome-wide association studies identifies novel loci associated with neuropsychiatric disorders
Source: Transl Psychiatry. 2021 Jan 21;11:69. doi: 10.1038/s41398-020-01195-5 (PMC7820351; doi:10.1038/s41398-020-01195-5)
Supplement: Supplementary file 6 — Supplementary Table 6 [file 41398_2020_1195_MOESM6_ESM.xlsx]

## Sheet: Note
Supplementary Table 6. The lead SNPs of all the genome-wide significant loci from METAL analysis of five neuropsychiatric disorders.
SNP	rsID of each lead SNP.
CHR	Chromosome.
BP	Position (hg19).
A1	Effect allele of the lead SNP.
A2	Non-effect allele of the lead SNP.
P	Meta-analysis P-value of the lead SNP.
Z	Combined z-statistic for each lead SNP.
TOTAL	Total number of other significant SNPs in the clump.
WEIGHT	Sum of the individual study weights for each lead SNP.
N	Sample size corrected for overlap between studies in the meta analysis of each lead SNP.
DIRECTION	Summary of effect direction of the lead SNP for each study, with one '+' or '-' per study.

## Sheet: Supplementary Table 6
Supplementary Table 6. The lead SNPs of all the genome-wide significant loci from METAL analysis of five neuropsychiatric disorders.
SNP	CHR	BP	A1	A2	P	Z	TOTAL	WEIGHT	N	DIRECTION
rs607296	1	44109749	A	G	1.56e-08	5.655	0	222273	153972	++??+
rs2568952	1	72755105	C	G	5.09e-11	-6.568	28	978689	603627	-----
rs7519251	1	73321797	A	G	6.01e-11	-6.544	14	978689	603627	-----
rs12022895	1	73796006	T	C	1e-09	-6.109	0	978689	603627	-----
rs1923217	1	73829223	T	C	2.11e-12	-7.027	813	978689	603627	-----
rs10920885	1	191027948	T	G	1.03e-08	-5.726	83	967460	603341	-----
rs2339515	2	22564293	T	G	4.73e-08	5.461	2	967460	603341	+++++
rs11682175	2	57987593	T	C	2.22e-08	-5.594	2	967460	603341	-----
rs77902252	2	58172395	T	C	3.97e-08	5.492	4	967460	603341	+++++
rs4481150	3	52837793	T	C	3.6e-09	5.901	107	978689	603627	+++++
rs7716818	5	103684787	A	G	1.64e-10	6.392	3	978689	603627	+++++
rs10464005	5	103769981	A	C	2.2e-09	5.982	7	978689	603627	+++++
rs1363103	5	103917837	T	C	3.93e-08	5.494	1	978689	603627	+++++
rs30266	5	103972357	A	G	1.39e-15	7.986	184	978689	603627	+++++
rs35841922	5	104072418	T	C	4.38e-08	-5.475	0	978689	603627	-----
rs67981811	6	28354835	C	G	5.26e-19	8.907	1027	978689	603627	-++++
rs2522831	7	82448100	T	C	1.42e-09	-6.054	69	978689	603627	-----
rs11191499	10	104764271	T	C	1.25e-09	6.074	117	978689	603627	+++++
rs11599236	10	106454672	T	C	6.21e-10	6.185	3	978689	603627	+++++
rs11599313	10	106559287	T	C	3.75e-09	-5.895	7	978689	603627	-----
rs1021363	10	106610839	A	G	3.61e-12	6.952	24	978689	603627	+++++
rs11192230	10	106674785	A	T	2.9e-11	6.652	100	978689	603627	+++++
rs4636654	11	28642653	A	G	3.06e-09	-5.928	68	978689	603627	-----
rs9645687	11	57676251	T	C	6.83e-09	-5.795	20	978689	603627	-----
rs36006427	11	88756713	A	G	2.8e-08	5.554	4	978689	603627	+++++
rs7127487	11	88814870	A	G	2.21e-08	-5.595	1	570787	542470	??--?
rs2514218	11	113392994	T	C	1.26e-09	-6.072	25	978689	603627	-+---
rs10141157	14	104018105	T	C	6.16e-10	-6.186	10	978689	603627	-----
rs4906349	14	104091115	A	G	3.32e-08	5.524	2	978689	603627	+++++
rs4702	15	91426560	A	G	5.37e-09	-5.835	1	978689	603627	-----
rs12925872	16	13752356	T	C	3.12e-09	5.925	13	978689	603627	+++++
rs4632195	18	50746748	T	C	3.98e-10	6.255	71	978689	603627	+++++
rs10164055	18	50919600	T	C	2.48e-08	-5.575	0	978689	603627	-----
rs56096694	18	52722378	T	C	1.2e-08	5.699	5	978689	603627	+++++
rs4131791	18	52747871	T	C	4.74e-09	-5.856	9	978689	603627	-----
rs12967143	18	53099012	C	G	8.8e-10	-6.13	1	978689	603627	-+---
rs7241572	18	77580712	A	G	6.81e-09	5.795	14	978689	603627	+++++
rs6035790	20	21135597	T	G	9.2e-09	-5.745	0	222273	153972	--??-
rs12624433	20	44680853	A	G	5.01e-10	6.219	6	978689	603627	+++++
rs6074012	20	44700166	T	C	6.06e-09	5.815	0	978689	603627	+++++
rs62228096	22	46457723	A	G	4.48e-08	-5.471	0	978689	603627	-----
rs1378559	23	21380266	T	C	4.43e-09	5.867	1	76065	76065	????+
rs5937157	23	68377126	T	G	9.04e-09	-5.748	3	76065	76065	????-
