# Supplementary material for: Integrative analysis of genome-wide association studies identifies novel loci associated with neuropsychiatric disorders
Source: Transl Psychiatry. 2021 Jan 21;11:69. doi: 10.1038/s41398-020-01195-5 (PMC7820351; doi:10.1038/s41398-020-01195-5)
Supplement: Supplementary file 7 — Supplementary Table 7 [file 41398_2020_1195_MOESM7_ESM.xlsx]

## Sheet: Note
Supplementary Table 7. Credible sets of novel MTAG GWS loci.
Disorder	abbreviation of corresponding neuropsychiatric disorder
SNP	rsID of each SNP
Chr	chromosome
Pos	position (hg19)
Allele1	effect allele
Allele2	non-effect allele
MAF	minor allele frequency of each SNP from genotype data of 1000G European ancestry
Beta	the estimated effect size from multi-trait joint analysis
SE	the standard error of effect size estimates from multi-trait joint analysis
Z	z-score
MTAG_P	P-value from multi-trait joint analysis
Prob	marginal posterior inclusion probabilities.

## Sheet: SupplementaryTable7
Supplementary Table 7. Credible sets of novel MTAG GWS loci.
Disorder	SNP	Chr	Pos	Allele1	Allele2	MAF	Beta	SE	Z	MTAG_P	Prob
ADHD	rs11130211	3	49645209	T	C	0.1461	-0.0911719	0.016078	-5.67059	1.42303e-08	1
ADHD	rs62262671	3	49649873	A	G	0.1372	-0.0740029	0.0169692	-4.361	1.29467e-05	1
ADHD	rs9870755	3	49809841	T	C	0.163	0.0904767	0.0155648	5.81289	6.14028e-09	1
ADHD	rs71639293	5	92995013	A	G	0.1899	0.0901064	0.016173	5.57142	2.52675e-08	1
ADHD	rs17083297	5	92995477	A	C	0.165	-0.0758565	0.0168515	-4.50146	6.74875e-06	1
ADHD	rs1038686	5	93002382	T	G	0.1829	-0.0673163	0.016189	-4.15815	3.20833e-05	1
ADHD	rs35791029	5	93094139	T	C	0.1938	0.0677792	0.0157704	4.29787	1.72448e-05	1
ADHD	rs13165221	5	93096539	T	C	0.2157	-0.0781519	0.0151571	-5.15614	2.52095e-07	1
ADHD	rs11607604	11	49148936	A	C	0.0855	0.104561	0.0204359	5.11651	3.11241e-07	1
ADHD	rs12226775	11	49179289	T	C	0.0895	0.10617	0.0202892	5.23283	1.66931e-07	1
ADHD	rs79101963	11	49272442	T	C	0.0905	-0.108295	0.0203372	-5.32498	1.00965e-07	1
ADHD	rs10839264	11	49356806	T	C	0.0805	0.117561	0.0210306	5.58999	2.27089e-08	1
ADHD	rs10742942	11	49495742	T	C	0.0765	0.108809	0.0220608	4.93223	8.12972e-07	1
ADHD	rs7234764	18	39280705	A	G	0.2505	-0.0717967	0.0144986	-4.95196	7.34683e-07	1
ADHD	rs11876458	18	39289536	A	G	0.2247	0.076629	0.0151826	5.04717	4.4841e-07	1
ADHD	rs6507431	18	39296323	T	C	0.2197	0.0853738	0.0151759	5.62563	1.84834e-08	1
ADHD	rs8083506	18	39300226	T	C	0.2068	-0.0891405	0.0153383	-5.81163	6.18669e-09	1
ADHD	rs16975246	18	39316813	A	G	0.2266	0.0796254	0.014702	5.41596	6.09608e-08	1
ADHD	rs6032660	20	44730245	A	G	0.2565	-0.0832015	0.0139956	-5.94485	2.76714e-09	1
ADHD	rs4239702	20	44749251	T	C	0.2873	0.0680561	0.0135986	5.00463	5.59681e-07	1
BIP	rs12741128	1	95568038	T	C	0.4125	0.0465492	0.0109406	4.25472	2.09307e-05	1
BIP	rs12563424	1	95578207	T	C	0.3579	-0.0637166	0.0112033	-5.68732	1.29052e-08	1
MDD	rs10920885	1	191027948	T	G	0.1868	-0.0315369	0.00527543	-5.97808	2.25789e-09	1
MDD	rs7634119	3	29742331	A	G	0.4677	-0.020916	0.00413003	-5.06437	4.09755e-07	1
MDD	rs35377763	3	29747904	A	G	0.479	-0.02206	0.00412897	-5.34273	9.15554e-08	1
MDD	rs9834021	3	29756378	T	C	0.4915	-0.0228383	0.00412896	-5.53125	3.1796e-08	1
MDD	rs12374029	3	29764676	T	C	0.4978	-0.0217243	0.00412858	-5.26194	1.42541e-07	1
MDD	rs35624276	7	114040103	A	G	0.4855	-0.0211307	0.00413495	-5.11028	3.21678e-07	1
MDD	rs2894699	7	114059156	T	C	0.4305	-0.02486	0.00422928	-5.87807	4.15072e-09	1
MDD	rs7783012	7	114116881	A	G	0.4118	0.0212921	0.00422894	5.03486	4.78195e-07	1
MDD	rs1859100	7	114194615	T	G	0.4011	-0.0215061	0.00423375	-5.07967	3.78091e-07	1
MDD	rs10767730	11	28634862	A	G	0.3938	0.0252465	0.00422817	5.97104	2.35753e-09	1
MDD	rs4636654	11	28642653	A	G	0.3974	-0.0266599	0.00422649	-6.30782	2.83001e-10	1
MDD	rs11030391	11	28644626	A	G	0.3738	0.0257467	0.00423205	6.08375	1.17405e-09	1
MDD	rs7931459	11	28648185	T	C	0.3447	-0.0254051	0.00432569	-5.87308	4.2776e-09	1
MDD	rs7119404	11	28691287	T	C	0.3686	-0.0237753	0.00431893	-5.5049	3.69382e-08	1
MDD	rs540874	11	66329732	A	G	0.447	0.018603	0.00412963	4.50477	6.64438e-06	1
MDD	rs566673	11	66401373	T	G	0.4639	-0.018373	0.00413076	-4.44784	8.67364e-06	1
MDD	rs6591221	11	66441694	T	C	0.4818	-0.0234437	0.00421899	-5.5567	2.74925e-08	1
MDD	rs2276138	11	66456387	T	C	0.4754	-0.0231189	0.00413032	-5.59736	2.17636e-08	1
MDD	rs12805133	11	66483265	A	G	0.4594	-0.0225825	0.00413013	-5.46774	4.55801e-08	1
MDD	rs11616237	13	97129981	A	G	0.0658	0.0358387	0.00848956	4.22151	2.42675e-05	1
MDD	rs74107910	13	97188324	A	G	0.0706	-0.0398181	0.00808798	-4.92312	8.51753e-07	1
MDD	rs1414622	13	97208898	T	C	0.0778	0.0426841	0.00770539	5.53951	3.03315e-08	1
MDD	rs7140494	14	103291698	A	G	0.2267	-0.0261668	0.0049091	-5.33026	9.80707e-08	1
MDD	rs7146581	14	103301072	T	C	0.2246	0.0274234	0.004908	5.58748	2.30383e-08	1
MDD	rs2103928	14	103320988	T	C	0.2016	0.0219059	0.0051008	4.29461	1.75003e-05	1
MDD	rs8004192	14	103337253	T	C	0.2223	-0.0241619	0.00490659	-4.92436	8.46351e-07	1
MDD	rs60658776	14	103383200	T	C	0.2231	0.0262171	0.00500374	5.2395	1.61016e-07	1
MDD	rs4776768	15	66529936	T	C	0.283	-0.0253515	0.00460585	-5.50421	3.70838e-08	1
MDD	rs7234764	18	39280705	A	G	0.2318	-0.0228042	0.00491263	-4.64195	3.45131e-06	1
MDD	rs28698233	18	39282418	T	C	0.2187	-0.0242	0.00500398	-4.83615	1.32377e-06	1
MDD	rs8099746	18	39296488	T	C	0.1952	0.0296038	0.00520271	5.69006	1.26993e-08	1
MDD	rs4267411	18	39305256	T	C	0.1879	-0.0300252	0.00529172	-5.674	1.39503e-08	1
MDD	rs57079373	18	39308424	T	C	0.2232	-0.0253148	0.00499627	-5.06673	4.04705e-07	1
MDD	rs62228096	22	46457723	A	G	0.3545	-0.0258085	0.00440985	-5.85247	4.84327e-09	1
