# Supplementary material for: Integrative analysis of genome-wide association studies identifies novel loci associated with neuropsychiatric disorders
Source: Transl Psychiatry. 2021 Jan 21;11:69. doi: 10.1038/s41398-020-01195-5 (PMC7820351; doi:10.1038/s41398-020-01195-5)
Supplement: Supplementary file 8 — Supplementary Table 8 [file 41398_2020_1195_MOESM8_ESM.xlsx]

## Sheet: Supplementary Table 8
Supplementary Table 8. The credible sets of novel loci overlap with histone marks at gene enhancer or promoter regions in brain tissues.
Disorder	rsid	chromosome	position	alternative allele	reference allele	maf	beta	se	z	mtag_P	prob	HistoneModification
ADHD	rs11130211	3	49645209	T	C	0.1461	-0.0911719	0.016078	-5.67059	1.42303e-08	1	H3K4me1_Enh	H3K4me3_Pro	H3K27ac_Enh	H3K9ac_Pro
ADHD	rs62262671	3	49649873	A	G	0.1372	-0.0740029	0.0169692	-4.361	1.29467e-05	1	H3K4me1_Enh	\	H3K27ac_Enh	\
ADHD	rs9870755	3	49809841	T	C	0.163	0.0904767	0.0155648	5.81289	6.14028e-09	1	H3K4me1_Enh	\	\	\
ADHD	rs71639293	5	92995013	A	G	0.1899	0.0901064	0.016173	5.57142	2.52675e-08	1	\	\	\	\
ADHD	rs17083297	5	92995477	A	C	0.165	-0.0758565	0.0168515	-4.50146	6.74875e-06	1	\	\	\	\
ADHD	rs1038686	5	93002382	T	G	0.1829	-0.0673163	0.016189	-4.15815	3.20833e-05	1	\	\	\	\
ADHD	rs35791029	5	93094139	T	C	0.1938	0.0677792	0.0157704	4.29787	1.72448e-05	1	\	\	\	\
ADHD	rs13165221	5	93096539	T	C	0.2157	-0.0781519	0.0151571	-5.15614	2.52095e-07	1	\	\	\	\
ADHD	rs11607604	11	49148936	A	C	0.0855	0.104561	0.0204359	5.11651	3.11241e-07	1	\	\	\	\
ADHD	rs12226775	11	49179289	T	C	0.0895	0.10617	0.0202892	5.23283	1.66931e-07	1	\	\	\	\
ADHD	rs79101963	11	49272442	T	C	0.0905	-0.108295	0.0203372	-5.32498	1.00965e-07	1	\	\	\	\
ADHD	rs10839264	11	49356806	T	C	0.0805	0.117561	0.0210306	5.58999	2.27089e-08	1	\	\	\	\
ADHD	rs10742942	11	49495742	T	C	0.0765	0.108809	0.0220608	4.93223	8.12972e-07	1	\	\	\	\
ADHD	rs7234764	18	39280705	A	G	0.2505	-0.0717967	0.0144986	-4.95196	7.34683e-07	1	\	\	\	\
ADHD	rs11876458	18	39289536	A	G	0.2247	0.076629	0.0151826	5.04717	4.4841e-07	1	\	\	\	\
ADHD	rs6507431	18	39296323	T	C	0.2197	0.0853738	0.0151759	5.62563	1.84834e-08	1	\	\	\	\
ADHD	rs8083506	18	39300226	T	C	0.2068	-0.0891405	0.0153383	-5.81163	6.18669e-09	1	\	\	\	\
ADHD	rs16975246	18	39316813	A	G	0.2266	0.0796254	0.014702	5.41596	6.09608e-08	1	\	\	\	\
ADHD	rs6032660	20	44730245	A	G	0.2565	-0.0832015	0.0139956	-5.94485	2.76714e-09	1	\	\	\	\
ADHD	rs4239702	20	44749251	T	C	0.2873	0.0680561	0.0135986	5.00463	5.59681e-07	1	H3K4me1_Enh	H3K4me3_Pro	H3K27ac_Enh	H3K9ac_Pro
BIP	rs12741128	1	95568038	T	C	0.4125	0.0465492	0.0109406	4.25472	2.09307e-05	1	\	\	\	\
BIP	rs12563424	1	95578207	T	C	0.3579	-0.0637166	0.0112033	-5.68732	1.29052e-08	1	\	\	H3K27ac_Enh	\
MDD	rs10920885	1	191027948	T	G	0.1868	-0.0315369	0.00527543	-5.97808	2.25789e-09	1	\	\	\	\
MDD	rs7634119	3	29742331	A	G	0.4677	-0.020916	0.00413003	-5.06437	4.09755e-07	1	\	\	\	\
MDD	rs35377763	3	29747904	A	G	0.479	-0.02206	0.00412897	-5.34273	9.15554e-08	1	H3K4me1_Enh	\	\	\
MDD	rs9834021	3	29756378	T	C	0.4915	-0.0228383	0.00412896	-5.53125	3.1796e-08	1	\	\	\	\
MDD	rs12374029	3	29764676	T	C	0.4978	-0.0217243	0.00412858	-5.26194	1.42541e-07	1	\	\	\	\
MDD	rs35624276	7	114040103	A	G	0.4855	-0.0211307	0.00413495	-5.11028	3.21678e-07	1	\	\	\	\
MDD	rs2894699	7	114059156	T	C	0.4305	-0.02486	0.00422928	-5.87807	4.15072e-09	1	H3K4me1_Enh	H3K4me3_Pro	\	\
MDD	rs7783012	7	114116881	A	G	0.4118	0.0212921	0.00422894	5.03486	4.78195e-07	1	\	\	\	\
MDD	rs1859100	7	114194615	T	G	0.4011	-0.0215061	0.00423375	-5.07967	3.78091e-07	1	H3K4me1_Enh	\	\	\
MDD	rs10767730	11	28634862	A	G	0.3938	0.0252465	0.00422817	5.97104	2.35753e-09	1	\	\	\	\
MDD	rs4636654	11	28642653	A	G	0.3974	-0.0266599	0.00422649	-6.30782	2.83001e-10	1	H3K4me1_Enh	H3K4me3_Pro	\	\
MDD	rs11030391	11	28644626	A	G	0.3738	0.0257467	0.00423205	6.08375	1.17405e-09	1	\	\	\	\
MDD	rs7931459	11	28648185	T	C	0.3447	-0.0254051	0.00432569	-5.87308	4.2776e-09	1	H3K4me1_Enh	\	\	\
MDD	rs7119404	11	28691287	T	C	0.3686	-0.0237753	0.00431893	-5.5049	3.69382e-08	1	\	\	\	\
MDD	rs540874	11	66329732	A	G	0.447	0.018603	0.00412963	4.50477	6.64438e-06	1	\	\	H3K27ac_Enh	\
MDD	rs566673	11	66401373	T	G	0.4639	-0.018373	0.00413076	-4.44784	8.67364e-06	1	\	\	H3K27ac_Enh	\
MDD	rs6591221	11	66441694	T	C	0.4818	-0.0234437	0.00421899	-5.5567	2.74925e-08	1	H3K4me1_Enh	H3K4me3_Pro	H3K27ac_Enh	H3K9ac_Pro
MDD	rs2276138	11	66456387	T	C	0.4754	-0.0231189	0.00413032	-5.59736	2.17636e-08	1	H3K4me1_Enh	\	H3K27ac_Enh	H3K9ac_Pro
MDD	rs12805133	11	66483265	A	G	0.4594	-0.0225825	0.00413013	-5.46774	4.55801e-08	1	H3K4me1_Enh	\	H3K27ac_Enh	H3K9ac_Pro
MDD	rs11616237	13	97129981	A	G	0.0658	0.0358387	0.00848956	4.22151	2.42675e-05	1	\	\	\	\
MDD	rs74107910	13	97188324	A	G	0.0706	-0.0398181	0.00808798	-4.92312	8.51753e-07	1	\	\	\	\
MDD	rs1414622	13	97208898	T	C	0.0778	0.0426841	0.00770539	5.53951	3.03315e-08	1	\	\	\	\
MDD	rs7140494	14	103291698	A	G	0.2267	-0.0261668	0.0049091	-5.33026	9.80707e-08	1	H3K4me1_Enh	H3K4me3_Pro	H3K27ac_Enh	H3K9ac_Pro
MDD	rs7146581	14	103301072	T	C	0.2246	0.0274234	0.004908	5.58748	2.30383e-08	1	\	\	\	\
MDD	rs2103928	14	103320988	T	C	0.2016	0.0219059	0.0051008	4.29461	1.75003e-05	1	\	\	\	\
MDD	rs8004192	14	103337253	T	C	0.2223	-0.0241619	0.00490659	-4.92436	8.46351e-07	1	H3K4me1_Enh	\	H3K27ac_Enh	H3K9ac_Pro
MDD	rs60658776	14	103383200	T	C	0.2231	0.0262171	0.00500374	5.2395	1.61016e-07	1	\	\	\	H3K9ac_Pro
MDD	rs4776768	15	66529936	T	C	0.283	-0.0253515	0.00460585	-5.50421	3.70838e-08	1	\	\	\	H3K9ac_Pro
MDD	rs7234764	18	39280705	A	G	0.2318	-0.0228042	0.00491263	-4.64195	3.45131e-06	1	\	\	\	\
MDD	rs28698233	18	39282418	T	C	0.2187	-0.0242	0.00500398	-4.83615	1.32377e-06	1	\	\	\	\
MDD	rs8099746	18	39296488	T	C	0.1952	0.0296038	0.00520271	5.69006	1.26993e-08	1	\	\	\	\
MDD	rs4267411	18	39305256	T	C	0.1879	-0.0300252	0.00529172	-5.674	1.39503e-08	1	\	\	\	\
MDD	rs57079373	18	39308424	T	C	0.2232	-0.0253148	0.00499627	-5.06673	4.04705e-07	1	\	\	\	\
MDD	rs62228096	22	46457723	A	G	0.3545	-0.0258085	0.00440985	-5.85247	4.84327e-09	1	H3K4me1_Enh	H3K4me3_Pro	H3K27ac_Enh	H3K9ac_Pro
