# Supplementary material for: Integrative analysis of genome-wide association studies identifies novel loci associated with neuropsychiatric disorders
Source: Transl Psychiatry. 2021 Jan 21;11:69. doi: 10.1038/s41398-020-01195-5 (PMC7820351; doi:10.1038/s41398-020-01195-5)
Supplement: Supplementary file 9 — Supplementary Table 9 [file 41398_2020_1195_MOESM9_ESM.xlsx]

## Sheet: Notes
Supplementary Table 9-1. Brain eQTLs of SNPs in the credible sets of ADHD novel loci.
Supplementary Table 9-2. Brain eQTLs of SNPs in the credible sets of BIP novel loci.
Supplementary Table 9-3. Brain eQTLs of SNPs in the credible sets of MDD novel loci.
uniqID: The unique ID of each SNP in the format of chr:position:allele1:allele2 in which the alleles are shown in alphabetical order.
Chr: Chromosome
Pos: The position of the SNP on human genome build hg19.
Database: the eQTL database
testedAllele: The tested allele in eQTL analysis
RiskIncAllele: The risk allele in GWAS summary statistics
alignedDirection: The direction of effect of GWAS risk allele on gene expression
signed_stats: Signed test statistics
P-value: P-value in eQTL analysis
FDR: False dicovery rate of eQTLs

## Sheet: Supplementary Table 9-1. ADHD
Supplementary Table 9-1. Brain eQTLs of SNPs in the credible sets of ADHD novel loci.
SNP	uniqID	Chr	Pos	Database	Tissue	Gene_ID	Gene symbol	RiskIncAllele	testedAllele	alignedDirection	signed_stats	P-value	FDR
rs11130211	3:49645209:C:T	3	49645209	PsychENCODE	PsychENCODE_eQTLs	ENSG00000004534	RBM6	C	T	-	0.0448298	0.000592403	0.037961
rs11130211	3:49645209:C:T	3	49645209	PsychENCODE	PsychENCODE_eQTLs	ENSG00000145020	AMT	C	T	-	0.147056	4.31671e-18	2.06426e-15
rs11130211	3:49645209:C:T	3	49645209	GTEx/v8	Brain_Anterior_cingulate_cortex_BA24	ENSG00000145020	AMT	C	T	-	0.330678	1.39739e-06	1.76599e-05
rs11130211	3:49645209:C:T	3	49645209	GTEx/v8	Brain_Caudate_basal_ganglia	ENSG00000145020	AMT	C	T	-	0.504201	1.12823e-08	4.62696e-15
rs11130211	3:49645209:C:T	3	49645209	GTEx/v8	Brain_Cerebellar_Hemisphere	ENSG00000145020	AMT	C	T	-	0.437326	4.88311e-08	6.77954e-17
rs11130211	3:49645209:C:T	3	49645209	GTEx/v8	Brain_Cerebellum	ENSG00000145020	AMT	C	T	-	0.635509	3.01709e-16	7.73972e-32
rs11130211	3:49645209:C:T	3	49645209	GTEx/v8	Brain_Cortex	ENSG00000145020	AMT	C	T	-	0.553975	7.27627e-12	4.07019e-19
rs11130211	3:49645209:C:T	3	49645209	GTEx/v8	Brain_Frontal_Cortex_BA9	ENSG00000145020	AMT	C	T	-	0.391339	4.72014e-08	4.64092e-14
rs11130211	3:49645209:C:T	3	49645209	GTEx/v8	Brain_Hippocampus	ENSG00000145020	AMT	C	T	-	0.37844	3.42207e-08	1.81645e-09
rs11130211	3:49645209:C:T	3	49645209	GTEx/v8	Brain_Nucleus_accumbens_basal_ganglia	ENSG00000145020	AMT	C	T	-	0.293901	2.30824e-05	2.60588e-12
rs11130211	3:49645209:C:T	3	49645209	GTEx/v8	Brain_Putamen_basal_ganglia	ENSG00000145020	AMT	C	T	-	0.364486	4.27344e-05	3.00764e-08
rs11130211	3:49645209:C:T	3	49645209	PsychENCODE	PsychENCODE_eQTLs	ENSG00000145022	TCTA	C	T	-	0.0822266	1.67826e-06	0.000215546
rs11130211	3:49645209:C:T	3	49645209	PsychENCODE	PsychENCODE_eQTLs	ENSG00000145029	NICN1	C	T	+	-0.0666826	4.63352e-05	0.00428764
rs11130211	3:49645209:C:T	3	49645209	eQTLcatalogue	BrainSeq_ge_brain	ENSG00000164068	RNF123	C	C	-	-0.0525462	2.36809e-09	1.18405e-05
rs11130211	3:49645209:C:T	3	49645209	PsychENCODE	PsychENCODE_eQTLs	ENSG00000164068	RNF123	C	T	+	-0.0725637	1.82032e-08	3.25679e-06
rs11130211	3:49645209:C:T	3	49645209	GTEx/v8	Brain_Cerebellum	ENSG00000164068	RNF123	C	T	+	-0.223646	0.000141487	1.00961e-15
rs11130211	3:49645209:C:T	3	49645209	GTEx/v8	Brain_Nucleus_accumbens_basal_ganglia	ENSG00000164068	RNF123	C	T	+	-0.14994	8.55111e-05	1.40691e-08
rs11130211	3:49645209:C:T	3	49645209	eQTLcatalogue	BrainSeq_ge_brain	ENSG00000173540	GMPPB	C	C	-	-0.0602233	6.49911e-09	3.24956e-05
rs11130211	3:49645209:C:T	3	49645209	PsychENCODE	PsychENCODE_eQTLs	ENSG00000173540	GMPPB	C	T	+	-0.223266	6.21577e-22	3.93666e-19
rs11130211	3:49645209:C:T	3	49645209	GTEx/v8	Brain_Amygdala	ENSG00000173540	GMPPB	C	T	+	-0.725759	2.20989e-09	1.08605e-07
rs11130211	3:49645209:C:T	3	49645209	GTEx/v8	Brain_Anterior_cingulate_cortex_BA24	ENSG00000173540	GMPPB	C	T	+	-0.587572	1.48193e-08	1.01955e-06
rs11130211	3:49645209:C:T	3	49645209	GTEx/v8	Brain_Caudate_basal_ganglia	ENSG00000173540	GMPPB	C	T	+	-0.48573	3.1467e-08	1.50957e-10
rs11130211	3:49645209:C:T	3	49645209	GTEx/v8	Brain_Cerebellar_Hemisphere	ENSG00000173540	GMPPB	C	T	+	-0.699184	5.557e-18	3.92705e-20
rs11130211	3:49645209:C:T	3	49645209	GTEx/v8	Brain_Cerebellum	ENSG00000173540	GMPPB	C	T	+	-0.723455	4.23501e-24	1.80063e-28
rs11130211	3:49645209:C:T	3	49645209	GTEx/v8	Brain_Cortex	ENSG00000173540	GMPPB	C	T	+	-0.715356	1.13601e-17	4.98456e-19
rs11130211	3:49645209:C:T	3	49645209	GTEx/v8	Brain_Frontal_Cortex_BA9	ENSG00000173540	GMPPB	C	T	+	-0.53898	8.64943e-11	1.70054e-08
rs11130211	3:49645209:C:T	3	49645209	GTEx/v8	Brain_Hippocampus	ENSG00000173540	GMPPB	C	T	+	-0.685289	3.60983e-13	2.62731e-15
rs11130211	3:49645209:C:T	3	49645209	GTEx/v8	Brain_Hypothalamus	ENSG00000173540	GMPPB	C	T	+	-0.513357	5.20636e-09	3.29043e-10
rs11130211	3:49645209:C:T	3	49645209	GTEx/v8	Brain_Nucleus_accumbens_basal_ganglia	ENSG00000173540	GMPPB	C	T	+	-0.585079	2.28698e-10	4.27699e-16
rs11130211	3:49645209:C:T	3	49645209	GTEx/v8	Brain_Putamen_basal_ganglia	ENSG00000173540	GMPPB	C	T	+	-0.693613	1.02703e-13	1.24213e-17
rs11130211	3:49645209:C:T	3	49645209	GTEx/v8	Brain_Spinal_cord_cervical_c-1	ENSG00000173540	GMPPB	C	T	+	-0.875579	2.13839e-12	2.81847e-13
rs11130211	3:49645209:C:T	3	49645209	GTEx/v8	Brain_Substantia_nigra	ENSG00000173540	GMPPB	C	T	+	-0.639273	3.62559e-08	2.35253e-08
rs11130211	3:49645209:C:T	3	49645209	GTEx/v8	Brain_Cerebellum	ENSG00000177352	CCDC71	C	T	+	-0.320474	4.8859e-05	5.48948e-15
rs11130211	3:49645209:C:T	3	49645209	PsychENCODE	PsychENCODE_eQTLs	ENSG00000177479	ARIH2	C	T	-	0.0684242	0.000139529	0.0112436
rs11130211	3:49645209:C:T	3	49645209	GTEx/v8	Brain_Cerebellum	ENSG00000178149	DALRD3	C	T	-	0.302809	0.000114345	1.7873e-09
rs11130211	3:49645209:C:T	3	49645209	PsychENCODE	PsychENCODE_eQTLs	ENSG00000178252	WDR6	C	T	+	-0.0743985	7.39889e-08	1.20421e-05
rs11130211	3:49645209:C:T	3	49645209	BRAINEAC	CRBL	ENSG00000178252	WDR6	C	NA	NA	-4.2767	3.67945e-05	0.00120381
rs11130211	3:49645209:C:T	3	49645209	BRAINEAC	WHMT	ENSG00000178252	WDR6	C	NA	NA	-3.30828	0.00121675	0.0112198
rs11130211	3:49645209:C:T	3	49645209	GTEx/v8	Brain_Cerebellum	ENSG00000178252	WDR6	C	T	+	-0.23837	0.000182191	1.2984e-21
rs11130211	3:49645209:C:T	3	49645209	PsychENCODE	PsychENCODE_eQTLs	ENSG00000178467	P4HTM	C	T	-	0.0589728	6.5725e-06	0.000746969
rs11130211	3:49645209:C:T	3	49645209	GTEx/v8	Brain_Cerebellum	ENSG00000178467	P4HTM	C	T	-	0.288544	9.18685e-06	3.78583e-08
rs11130211	3:49645209:C:T	3	49645209	GTEx/v8	Brain_Cortex	ENSG00000178467	P4HTM	C	T	-	0.211838	6.2603e-08	8.19546e-06
rs11130211	3:49645209:C:T	3	49645209	GTEx/v8	Brain_Frontal_Cortex_BA9	ENSG00000178467	P4HTM	C	T	-	0.170801	6.04446e-05	6.0323e-07
rs11130211	3:49645209:C:T	3	49645209	GTEx/v8	Brain_Nucleus_accumbens_basal_ganglia	ENSG00000178467	P4HTM	C	T	-	0.135898	8.73456e-05	0.0071643
rs11130211	3:49645209:C:T	3	49645209	PsychENCODE	PsychENCODE_eQTLs	ENSG00000186792	HYAL3	C	T	-	0.103515	3.97606e-07	5.72692e-05
rs11130211	3:49645209:C:T	3	49645209	GTEx/v8	Brain_Spinal_cord_cervical_c-1	ENSG00000186792	HYAL3	C	T	-	0.450493	2.64548e-05	1.6808e-09
rs11130211	3:49645209:C:T	3	49645209	PsychENCODE	PsychENCODE_eQTLs	ENSG00000198218	QRICH1	C	T	-	0.105376	6.10587e-05	0.00546712
rs11130211	3:49645209:C:T	3	49645209	PsychENCODE	PsychENCODE_eQTLs	ENSG00000213672	NCKIPSD	C	T	-	0.0632747	2.07569e-07	3.1378e-05
rs11130211	3:49645209:C:T	3	49645209	GTEx/v8	Brain_Caudate_basal_ganglia	ENSG00000213672	NCKIPSD	C	T	-	0.306299	2.84154e-06	1.05577e-26
rs11130211	3:49645209:C:T	3	49645209	GTEx/v8	Brain_Cerebellar_Hemisphere	ENSG00000213672	NCKIPSD	C	T	-	0.463708	1.90657e-08	2.2317e-18
rs11130211	3:49645209:C:T	3	49645209	GTEx/v8	Brain_Cerebellum	ENSG00000213672	NCKIPSD	C	T	-	0.26092	0.000115965	5.21811e-20
rs11130211	3:49645209:C:T	3	49645209	GTEx/v8	Brain_Cortex	ENSG00000213672	NCKIPSD	C	T	-	0.218393	3.74684e-05	8.18517e-28
rs11130211	3:49645209:C:T	3	49645209	GTEx/v8	Brain_Frontal_Cortex_BA9	ENSG00000213672	NCKIPSD	C	T	-	0.281786	1.43622e-05	1.21745e-21
rs11130211	3:49645209:C:T	3	49645209	GTEx/v8	Brain_Hippocampus	ENSG00000213672	NCKIPSD	C	T	-	0.321064	1.75865e-07	9.6288e-15
rs11130211	3:49645209:C:T	3	49645209	GTEx/v8	Brain_Nucleus_accumbens_basal_ganglia	ENSG00000213672	NCKIPSD	C	T	-	0.234717	6.9069e-06	2.59957e-17
rs11130211	3:49645209:C:T	3	49645209	GTEx/v8	Brain_Putamen_basal_ganglia	ENSG00000213672	NCKIPSD	C	T	-	0.329018	4.27575e-06	4.17602e-25
rs11130211	3:49645209:C:T	3	49645209	PsychENCODE	PsychENCODE_eQTLs	ENSG00000233276	GPX1	C	T	+	-0.219953	8.03373e-28	7.08928e-25
rs11130211	3:49645209:C:T	3	49645209	GTEx/v8	Brain_Caudate_basal_ganglia	ENSG00000233276	GPX1	C	T	+	-0.242683	1.48789e-06	5.89588e-11
rs11130211	3:49645209:C:T	3	49645209	GTEx/v8	Brain_Cerebellum	ENSG00000233276	GPX1	C	T	+	-0.334606	1.07083e-07	1.98839e-06
rs11130211	3:49645209:C:T	3	49645209	GTEx/v8	Brain_Cortex	ENSG00000233276	GPX1	C	T	+	-0.365622	4.1785e-07	4.63263e-09
rs11130211	3:49645209:C:T	3	49645209	GTEx/v8	Brain_Frontal_Cortex_BA9	ENSG00000233276	GPX1	C	T	+	-0.320166	2.08214e-06	2.09108e-06
rs11130211	3:49645209:C:T	3	49645209	GTEx/v8	Brain_Nucleus_accumbens_basal_ganglia	ENSG00000233276	GPX1	C	T	+	-0.275686	1.18699e-05	6.42066e-11
rs62262671	3:49649873:A:G	3	49649873	PsychENCODE	PsychENCODE_eQTLs	ENSG00000004534	RBM6	G	G	-	-0.0800539	1.40246e-06	0.000182901
rs62262671	3:49649873:A:G	3	49649873	GTEx/v8	Brain_Caudate_basal_ganglia	ENSG00000004534	RBM6	G	G	-	-0.262417	9.01448e-05	1.09989e-18
rs62262671	3:49649873:A:G	3	49649873	GTEx/v8	Brain_Cerebellar_Hemisphere	ENSG00000004534	RBM6	G	G	-	-0.28331	6.41922e-05	2.66514e-18
rs62262671	3:49649873:A:G	3	49649873	GTEx/v8	Brain_Cortex	ENSG00000004534	RBM6	G	G	-	-0.320115	9.0551e-05	2.12615e-27
rs62262671	3:49649873:A:G	3	49649873	PsychENCODE	PsychENCODE_eQTLs	ENSG00000145020	AMT	G	G	-	-0.117097	7.70207e-08	1.25017e-05
rs62262671	3:49649873:A:G	3	49649873	GTEx/v8	Brain_Cerebellar_Hemisphere	ENSG00000145020	AMT	G	G	-	-0.340814	5.34252e-05	6.77954e-17
rs62262671	3:49649873:A:G	3	49649873	GTEx/v8	Brain_Cerebellum	ENSG00000145020	AMT	G	G	-	-0.4833	2.83843e-08	7.73972e-32
rs62262671	3:49649873:A:G	3	49649873	GTEx/v8	Brain_Cortex	ENSG00000145020	AMT	G	G	-	-0.463398	3.49949e-08	4.07019e-19
rs62262671	3:49649873:A:G	3	49649873	GTEx/v8	Brain_Frontal_Cortex_BA9	ENSG00000145020	AMT	G	G	-	-0.295406	0.000176133	4.64092e-14
rs62262671	3:49649873:A:G	3	49649873	GTEx/v8	Brain_Hippocampus	ENSG00000145020	AMT	G	G	-	-0.384482	2.83613e-07	1.81645e-09
rs62262671	3:49649873:A:G	3	49649873	PsychENCODE	PsychENCODE_eQTLs	ENSG00000145029	NICN1	G	G	+	0.0914666	1.14591e-05	0.00123403
rs62262671	3:49649873:A:G	3	49649873	PsychENCODE	PsychENCODE_eQTLs	ENSG00000164068	RNF123	G	G	+	0.0757802	4.12915e-06	0.00048985
rs62262671	3:49649873:A:G	3	49649873	GTEx/v8	Brain_Cerebellar_Hemisphere	ENSG00000164068	RNF123	G	G	+	0.22863	7.62213e-05	1.7159e-10
rs62262671	3:49649873:A:G	3	49649873	GTEx/v8	Brain_Cerebellum	ENSG00000164068	RNF123	G	G	+	0.339928	2.58701e-08	1.00961e-15
rs62262671	3:49649873:A:G	3	49649873	eQTLcatalogue	BrainSeq_ge_brain	ENSG00000173540	GMPPB	G	A	-	0.0983188	1.12167e-10	5.60835e-07
rs62262671	3:49649873:A:G	3	49649873	PsychENCODE	PsychENCODE_eQTLs	ENSG00000173540	GMPPB	G	G	+	0.341712	2.2195e-31	2.33334e-28
rs62262671	3:49649873:A:G	3	49649873	GTEx/v8	Brain_Amygdala	ENSG00000173540	GMPPB	G	G	+	0.792241	1.03944e-09	1.08605e-07
rs62262671	3:49649873:A:G	3	49649873	GTEx/v8	Brain_Anterior_cingulate_cortex_BA24	ENSG00000173540	GMPPB	G	G	+	0.585445	5.34933e-07	1.01955e-06
rs62262671	3:49649873:A:G	3	49649873	GTEx/v8	Brain_Caudate_basal_ganglia	ENSG00000173540	GMPPB	G	G	+	0.612333	5.75037e-12	1.50957e-10
rs62262671	3:49649873:A:G	3	49649873	GTEx/v8	Brain_Cerebellar_Hemisphere	ENSG00000173540	GMPPB	G	G	+	0.786771	9.73847e-23	3.92705e-20
rs62262671	3:49649873:A:G	3	49649873	GTEx/v8	Brain_Cerebellum	ENSG00000173540	GMPPB	G	G	+	0.772753	2.47522e-24	1.80063e-28
rs62262671	3:49649873:A:G	3	49649873	GTEx/v8	Brain_Cortex	ENSG00000173540	GMPPB	G	G	+	0.787884	1.74898e-21	4.98456e-19
rs62262671	3:49649873:A:G	3	49649873	GTEx/v8	Brain_Frontal_Cortex_BA9	ENSG00000173540	GMPPB	G	G	+	0.615612	2.10409e-12	1.70054e-08
rs62262671	3:49649873:A:G	3	49649873	GTEx/v8	Brain_Hippocampus	ENSG00000173540	GMPPB	G	G	+	0.847651	5.69635e-18	2.62731e-15
rs62262671	3:49649873:A:G	3	49649873	GTEx/v8	Brain_Hypothalamus	ENSG00000173540	GMPPB	G	G	+	0.671733	8.27275e-14	3.29043e-10
rs62262671	3:49649873:A:G	3	49649873	GTEx/v8	Brain_Nucleus_accumbens_basal_ganglia	ENSG00000173540	GMPPB	G	G	+	0.777209	8.28073e-18	4.27699e-16
rs62262671	3:49649873:A:G	3	49649873	GTEx/v8	Brain_Putamen_basal_ganglia	ENSG00000173540	GMPPB	G	G	+	0.825023	7.92105e-20	1.24213e-17
rs62262671	3:49649873:A:G	3	49649873	GTEx/v8	Brain_Spinal_cord_cervical_c-1	ENSG00000173540	GMPPB	G	G	+	0.855553	3.40213e-10	2.81847e-13
rs62262671	3:49649873:A:G	3	49649873	GTEx/v8	Brain_Substantia_nigra	ENSG00000173540	GMPPB	G	G	+	0.778267	5.66988e-10	2.35253e-08
rs62262671	3:49649873:A:G	3	49649873	PsychENCODE	PsychENCODE_eQTLs	ENSG00000177479	ARIH2	G	G	-	-0.0830188	0.000287286	0.0208322
rs62262671	3:49649873:A:G	3	49649873	GTEx/v8	Brain_Cerebellum	ENSG00000178149	DALRD3	G	G	-	-0.303469	0.000290115	1.7873e-09
rs62262671	3:49649873:A:G	3	49649873	GTEx/v8	Brain_Cortex	ENSG00000178149	DALRD3	G	G	-	-0.262818	6.37364e-05	4.98173e-06
rs62262671	3:49649873:A:G	3	49649873	PsychENCODE	PsychENCODE_eQTLs	ENSG00000178252	WDR6	G	G	+	0.105606	1.93629e-09	3.9685e-07
rs62262671	3:49649873:A:G	3	49649873	BRAINEAC	CRBL	ENSG00000178252	WDR6	G	NA	NA	-3.41884	0.000843978	0.0117686
rs62262671	3:49649873:A:G	3	49649873	BRAINEAC	THAL	ENSG00000178252	WDR6	G	NA	NA	-3.27471	0.00137683	0.0119879
rs62262671	3:49649873:A:G	3	49649873	PsychENCODE	PsychENCODE_eQTLs	ENSG00000178467	P4HTM	G	G	-	-0.0832763	5.74036e-07	8.03852e-05
rs62262671	3:49649873:A:G	3	49649873	GTEx/v8	Brain_Cerebellum	ENSG00000178467	P4HTM	G	G	-	-0.277734	6.60609e-05	3.78583e-08
rs62262671	3:49649873:A:G	3	49649873	GTEx/v8	Brain_Cortex	ENSG00000178467	P4HTM	G	G	-	-0.231251	4.45857e-09	8.19546e-06
rs62262671	3:49649873:A:G	3	49649873	GTEx/v8	Brain_Cerebellum	ENSG00000185614	FAM212A	G	G	+	0.5033	1.92572e-07	2.06179e-23
rs62262671	3:49649873:A:G	3	49649873	PsychENCODE	PsychENCODE_eQTLs	ENSG00000186792	HYAL3	G	G	-	-0.184365	1.08188e-12	3.23873e-10
rs62262671	3:49649873:A:G	3	49649873	PsychENCODE	PsychENCODE_eQTLs	ENSG00000198218	QRICH1	G	G	-	-0.121941	0.00027349	0.0199854
rs62262671	3:49649873:A:G	3	49649873	PsychENCODE	PsychENCODE_eQTLs	ENSG00000213672	NCKIPSD	G	G	-	-0.0774359	6.17054e-07	8.59525e-05
rs62262671	3:49649873:A:G	3	49649873	GTEx/v8	Brain_Cerebellar_Hemisphere	ENSG00000213672	NCKIPSD	G	G	-	-0.421001	9.53478e-07	2.2317e-18
rs62262671	3:49649873:A:G	3	49649873	GTEx/v8	Brain_Cerebellum	ENSG00000213672	NCKIPSD	G	G	-	-0.268163	0.000201592	5.21811e-20
rs62262671	3:49649873:A:G	3	49649873	GTEx/v8	Brain_Cortex	ENSG00000213672	NCKIPSD	G	G	-	-0.218444	4.88343e-05	8.18517e-28
rs62262671	3:49649873:A:G	3	49649873	GTEx/v8	Brain_Frontal_Cortex_BA9	ENSG00000213672	NCKIPSD	G	G	-	-0.287365	3.65441e-05	1.21745e-21
rs62262671	3:49649873:A:G	3	49649873	GTEx/v8	Brain_Hippocampus	ENSG00000213672	NCKIPSD	G	G	-	-0.281278	3.45768e-05	9.6288e-15
rs62262671	3:49649873:A:G	3	49649873	GTEx/v8	Brain_Hypothalamus	ENSG00000213672	NCKIPSD	G	G	-	-0.297869	1.70601e-05	2.18768e-11
rs62262671	3:49649873:A:G	3	49649873	PsychENCODE	PsychENCODE_eQTLs	ENSG00000233276	GPX1	G	G	+	0.198665	1.76046e-14	6.24986e-12
rs62262671	3:49649873:A:G	3	49649873	GTEx/v8	Brain_Caudate_basal_ganglia	ENSG00000233276	GPX1	G	G	+	0.228891	1.4587e-05	5.89588e-11
rs62262671	3:49649873:A:G	3	49649873	GTEx/v8	Brain_Cerebellum	ENSG00000233276	GPX1	G	G	+	0.2528	0.000220968	1.98839e-06
rs62262671	3:49649873:A:G	3	49649873	GTEx/v8	Brain_Cortex	ENSG00000233276	GPX1	G	G	+	0.331642	7.20105e-06	4.63263e-09
rs62262671	3:49649873:A:G	3	49649873	GTEx/v8	Brain_Frontal_Cortex_BA9	ENSG00000233276	GPX1	G	G	+	0.291631	6.3687e-05	2.09108e-06
rs62262671	3:49649873:A:G	3	49649873	GTEx/v8	Brain_Nucleus_accumbens_basal_ganglia	ENSG00000233276	GPX1	G	G	+	0.292537	6.05069e-06	6.42066e-11
rs9870755	3:49809841:C:T	3	49809841	PsychENCODE	PsychENCODE_eQTLs	ENSG00000004534	RBM6	T	T	-	-0.0458877	0.000409015	0.0280018
rs9870755	3:49809841:C:T	3	49809841	GTEx/v8	Brain_Cortex	ENSG00000004534	RBM6	T	T	-	-0.27206	0.000229726	2.12615e-27
rs9870755	3:49809841:C:T	3	49809841	PsychENCODE	PsychENCODE_eQTLs	ENSG00000145020	AMT	T	T	-	-0.133655	2.75648e-15	1.04935e-12
rs9870755	3:49809841:C:T	3	49809841	GTEx/v8	Brain_Anterior_cingulate_cortex_BA24	ENSG00000145020	AMT	T	T	-	-0.277005	2.98163e-05	1.76599e-05
rs9870755	3:49809841:C:T	3	49809841	GTEx/v8	Brain_Caudate_basal_ganglia	ENSG00000145020	AMT	T	T	-	-0.45539	3.71656e-08	4.62696e-15
rs9870755	3:49809841:C:T	3	49809841	GTEx/v8	Brain_Cerebellar_Hemisphere	ENSG00000145020	AMT	T	T	-	-0.36012	1.09959e-06	6.77954e-17
rs9870755	3:49809841:C:T	3	49809841	GTEx/v8	Brain_Cerebellum	ENSG00000145020	AMT	T	T	-	-0.511443	5.20633e-12	7.73972e-32
rs9870755	3:49809841:C:T	3	49809841	GTEx/v8	Brain_Cortex	ENSG00000145020	AMT	T	T	-	-0.502199	1.13394e-11	4.07019e-19
rs9870755	3:49809841:C:T	3	49809841	GTEx/v8	Brain_Frontal_Cortex_BA9	ENSG00000145020	AMT	T	T	-	-0.336354	7.39253e-07	4.64092e-14
rs9870755	3:49809841:C:T	3	49809841	GTEx/v8	Brain_Hippocampus	ENSG00000145020	AMT	T	T	-	-0.354994	3.21004e-08	1.81645e-09
rs9870755	3:49809841:C:T	3	49809841	GTEx/v8	Brain_Nucleus_accumbens_basal_ganglia	ENSG00000145020	AMT	T	T	-	-0.278282	1.63235e-05	2.60588e-12
rs9870755	3:49809841:C:T	3	49809841	GTEx/v8	Brain_Putamen_basal_ganglia	ENSG00000145020	AMT	T	T	-	-0.31036	0.000133222	3.00764e-08
rs9870755	3:49809841:C:T	3	49809841	GTEx/v8	Brain_Substantia_nigra	ENSG00000145020	AMT	T	T	-	-0.372274	2.4814e-05	0.000827341
rs9870755	3:49809841:C:T	3	49809841	PsychENCODE	PsychENCODE_eQTLs	ENSG00000145022	TCTA	T	T	-	-0.0798802	2.94652e-06	0.000360481
rs9870755	3:49809841:C:T	3	49809841	PsychENCODE	PsychENCODE_eQTLs	ENSG00000145029	NICN1	T	T	+	0.0595762	0.00025678	0.0189491
rs9870755	3:49809841:C:T	3	49809841	eQTLcatalogue	BrainSeq_ge_brain	ENSG00000164068	RNF123	T	C	-	0.0529483	3.99231e-09	1.99615e-05
rs9870755	3:49809841:C:T	3	49809841	PsychENCODE	PsychENCODE_eQTLs	ENSG00000164068	RNF123	T	T	+	0.0801987	3.84749e-10	8.62556e-08
rs9870755	3:49809841:C:T	3	49809841	GTEx/v8	Brain_Cerebellar_Hemisphere	ENSG00000164068	RNF123	T	T	+	0.184496	0.00034821	1.7159e-10
rs9870755	3:49809841:C:T	3	49809841	GTEx/v8	Brain_Cerebellum	ENSG00000164068	RNF123	T	T	+	0.300181	1.65266e-08	1.00961e-15
rs9870755	3:49809841:C:T	3	49809841	GTEx/v8	Brain_Nucleus_accumbens_basal_ganglia	ENSG00000164068	RNF123	T	T	+	0.146585	3.52655e-05	1.40691e-08
rs9870755	3:49809841:C:T	3	49809841	eQTLcatalogue	BrainSeq_ge_brain	ENSG00000173540	GMPPB	T	C	-	0.0591124	2.59035e-08	0.000129517
rs9870755	3:49809841:C:T	3	49809841	PsychENCODE	PsychENCODE_eQTLs	ENSG00000173540	GMPPB	T	T	+	0.23964	2.16439e-25	1.67651e-22
rs9870755	3:49809841:C:T	3	49809841	GTEx/v8	Brain_Amygdala	ENSG00000173540	GMPPB	T	T	+	0.663385	7.0013e-09	1.08605e-07
rs9870755	3:49809841:C:T	3	49809841	GTEx/v8	Brain_Anterior_cingulate_cortex_BA24	ENSG00000173540	GMPPB	T	T	+	0.627061	1.25819e-10	1.01955e-06
rs9870755	3:49809841:C:T	3	49809841	GTEx/v8	Brain_Caudate_basal_ganglia	ENSG00000173540	GMPPB	T	T	+	0.542843	1.16568e-11	1.50957e-10
rs9870755	3:49809841:C:T	3	49809841	GTEx/v8	Brain_Cerebellar_Hemisphere	ENSG00000173540	GMPPB	T	T	+	0.670358	2.18907e-20	3.92705e-20
rs9870755	3:49809841:C:T	3	49809841	GTEx/v8	Brain_Cerebellum	ENSG00000173540	GMPPB	T	T	+	0.723874	1.66521e-29	1.80063e-28
rs9870755	3:49809841:C:T	3	49809841	GTEx/v8	Brain_Cortex	ENSG00000173540	GMPPB	T	T	+	0.661108	3.92199e-18	4.98456e-19
rs9870755	3:49809841:C:T	3	49809841	GTEx/v8	Brain_Frontal_Cortex_BA9	ENSG00000173540	GMPPB	T	T	+	0.485716	6.24513e-10	1.70054e-08
rs9870755	3:49809841:C:T	3	49809841	GTEx/v8	Brain_Hippocampus	ENSG00000173540	GMPPB	T	T	+	0.710435	1.16111e-16	2.62731e-15
rs9870755	3:49809841:C:T	3	49809841	GTEx/v8	Brain_Hypothalamus	ENSG00000173540	GMPPB	T	T	+	0.557989	1.66403e-11	3.29043e-10
rs9870755	3:49809841:C:T	3	49809841	GTEx/v8	Brain_Nucleus_accumbens_basal_ganglia	ENSG00000173540	GMPPB	T	T	+	0.664468	1.11661e-15	4.27699e-16
rs9870755	3:49809841:C:T	3	49809841	GTEx/v8	Brain_Putamen_basal_ganglia	ENSG00000173540	GMPPB	T	T	+	0.697812	2.16761e-17	1.24213e-17
rs9870755	3:49809841:C:T	3	49809841	GTEx/v8	Brain_Spinal_cord_cervical_c-1	ENSG00000173540	GMPPB	T	T	+	0.933873	5.77422e-17	2.81847e-13
rs9870755	3:49809841:C:T	3	49809841	GTEx/v8	Brain_Substantia_nigra	ENSG00000173540	GMPPB	T	T	+	0.708019	3.78683e-12	2.35253e-08
rs9870755	3:49809841:C:T	3	49809841	GTEx/v8	Brain_Cerebellum	ENSG00000178149	DALRD3	T	T	-	-0.258947	0.000395443	1.7873e-09
rs9870755	3:49809841:C:T	3	49809841	GTEx/v8	Brain_Cortex	ENSG00000178149	DALRD3	T	T	-	-0.233466	8.1263e-05	4.98173e-06
rs9870755	3:49809841:C:T	3	49809841	PsychENCODE	PsychENCODE_eQTLs	ENSG00000178252	WDR6	T	T	+	0.0716501	1.92259e-07	2.92218e-05
rs9870755	3:49809841:C:T	3	49809841	PsychENCODE	PsychENCODE_eQTLs	ENSG00000178467	P4HTM	T	T	-	-0.0483146	0.000210028	0.0159719
rs9870755	3:49809841:C:T	3	49809841	GTEx/v8	Brain_Cerebellum	ENSG00000178467	P4HTM	T	T	-	-0.220666	0.000294028	3.78583e-08
rs9870755	3:49809841:C:T	3	49809841	GTEx/v8	Brain_Cortex	ENSG00000178467	P4HTM	T	T	-	-0.181407	4.61696e-07	8.19546e-06
rs9870755	3:49809841:C:T	3	49809841	GTEx/v8	Brain_Frontal_Cortex_BA9	ENSG00000178467	P4HTM	T	T	-	-0.150803	0.000171722	6.0323e-07
rs9870755	3:49809841:C:T	3	49809841	GTEx/v8	Brain_Nucleus_accumbens_basal_ganglia	ENSG00000178467	P4HTM	T	T	-	-0.122801	0.000142788	0.0071643
rs9870755	3:49809841:C:T	3	49809841	GTEx/v8	Brain_Cerebellum	ENSG00000185614	FAM212A	T	T	+	0.387789	5.15961e-06	2.06179e-23
rs9870755	3:49809841:C:T	3	49809841	PsychENCODE	PsychENCODE_eQTLs	ENSG00000186792	HYAL3	T	T	-	-0.129091	1.87093e-10	4.36247e-08
rs9870755	3:49809841:C:T	3	49809841	PsychENCODE	PsychENCODE_eQTLs	ENSG00000198218	QRICH1	T	T	-	-0.0913261	0.000484509	0.0322013
rs9870755	3:49809841:C:T	3	49809841	PsychENCODE	PsychENCODE_eQTLs	ENSG00000233276	GPX1	T	T	+	0.213844	1.38081e-26	1.14273e-23
rs9870755	3:49809841:C:T	3	49809841	GTEx/v8	Brain_Caudate_basal_ganglia	ENSG00000233276	GPX1	T	T	+	0.233101	6.94686e-07	5.89588e-11
rs9870755	3:49809841:C:T	3	49809841	GTEx/v8	Brain_Cerebellum	ENSG00000233276	GPX1	T	T	+	0.29049	7.63102e-07	1.98839e-06
rs9870755	3:49809841:C:T	3	49809841	GTEx/v8	Brain_Cortex	ENSG00000233276	GPX1	T	T	+	0.372248	1.23504e-08	4.63263e-09
rs9870755	3:49809841:C:T	3	49809841	GTEx/v8	Brain_Frontal_Cortex_BA9	ENSG00000233276	GPX1	T	T	+	0.306067	1.31159e-06	2.09108e-06
rs9870755	3:49809841:C:T	3	49809841	GTEx/v8	Brain_Nucleus_accumbens_basal_ganglia	ENSG00000233276	GPX1	T	T	+	0.310011	7.9172e-08	6.42066e-11
rs11607604	11:49148936:A:C	11	49148936	PsychENCODE	PsychENCODE_eQTLs	ENSG00000086205	FOLH1	A	A	+	0.143685	3.6068e-17	1.60334e-14
rs11607604	11:49148936:A:C	11	49148936	GTEx/v8	Brain_Caudate_basal_ganglia	ENSG00000086205	FOLH1	A	A	+	0.286443	1.66661e-06	1.48257e-06
rs11607604	11:49148936:A:C	11	49148936	GTEx/v8	Brain_Cerebellum	ENSG00000086205	FOLH1	A	A	+	0.258772	0.000139545	0.000957603
rs11607604	11:49148936:A:C	11	49148936	GTEx/v8	Brain_Cortex	ENSG00000086205	FOLH1	A	A	+	0.171483	0.000201994	2.04611e-05
rs11607604	11:49148936:A:C	11	49148936	GTEx/v8	Brain_Nucleus_accumbens_basal_ganglia	ENSG00000086205	FOLH1	A	A	+	0.251981	3.01363e-06	0.000767094
rs11607604	11:49148936:A:C	11	49148936	GTEx/v8	Brain_Putamen_basal_ganglia	ENSG00000086205	FOLH1	A	A	+	0.235335	5.22416e-05	1.67443e-05
rs11607604	11:49148936:A:C	11	49148936	GTEx/v8	Brain_Spinal_cord_cervical_c-1	ENSG00000086205	FOLH1	A	A	+	0.404504	6.69737e-05	0.000120711
rs11607604	11:49148936:A:C	11	49148936	BRAINEAC	FCTX	ENSG00000168959	GRM5	A	NA	NA	3.09875	0.00240091	0.0121709
rs11607604	11:49148936:A:C	11	49148936	BRAINEAC	HIPP	ENSG00000168959	GRM5	A	NA	NA	3.05063	0.00281132	0.028989
rs11607604	11:49148936:A:C	11	49148936	BRAINEAC	OCTX	ENSG00000168959	GRM5	A	NA	NA	2.76646	0.00651333	0.027677
rs11607604	11:49148936:A:C	11	49148936	BRAINEAC	TCTX	ENSG00000168959	GRM5	A	NA	NA	2.25882	0.0257469	0.0460049
rs11607604	11:49148936:A:C	11	49148936	BRAINEAC	aveALL	ENSG00000168959	GRM5	A	NA	NA	3.09875	0.00240091	0.0121709
rs12226775	11:49179289:C:T	11	49179289	PsychENCODE	PsychENCODE_eQTLs	ENSG00000086205	FOLH1	T	T	+	0.115017	1.97517e-17	8.96236e-15
rs12226775	11:49179289:C:T	11	49179289	BRAINEAC	FCTX	ENSG00000168959	GRM5	T	NA	NA	3.09843	0.00240333	0.0121709
rs12226775	11:49179289:C:T	11	49179289	BRAINEAC	HIPP	ENSG00000168959	GRM5	T	NA	NA	3.04144	0.00289211	0.028989
rs12226775	11:49179289:C:T	11	49179289	BRAINEAC	OCTX	ENSG00000168959	GRM5	T	NA	NA	2.74052	0.0070185	0.0295931
rs12226775	11:49179289:C:T	11	49179289	BRAINEAC	TCTX	ENSG00000168959	GRM5	T	NA	NA	2.27425	0.0247738	0.0448125
rs12226775	11:49179289:C:T	11	49179289	BRAINEAC	aveALL	ENSG00000168959	GRM5	T	NA	NA	3.09843	0.00240333	0.0121709
rs79101963	11:49272442:C:T	11	49272442	PsychENCODE	PsychENCODE_eQTLs	ENSG00000086205	FOLH1	C	C	+	0.159972	2.54624e-19	1.33922e-16
rs79101963	11:49272442:C:T	11	49272442	GTEx/v8	Brain_Caudate_basal_ganglia	ENSG00000086205	FOLH1	C	C	+	0.241877	3.11714e-05	1.48257e-06
rs79101963	11:49272442:C:T	11	49272442	GTEx/v8	Brain_Nucleus_accumbens_basal_ganglia	ENSG00000086205	FOLH1	C	C	+	0.23783	6.16979e-06	0.000767094
rs79101963	11:49272442:C:T	11	49272442	GTEx/v8	Brain_Spinal_cord_cervical_c-1	ENSG00000086205	FOLH1	C	C	+	0.407983	9.70785e-05	0.000120711
rs79101963	11:49272442:C:T	11	49272442	BRAINEAC	FCTX	ENSG00000168959	GRM5	C	NA	NA	3.08308	0.00252147	0.0124309
rs79101963	11:49272442:C:T	11	49272442	BRAINEAC	HIPP	ENSG00000168959	GRM5	C	NA	NA	2.99468	0.00333761	0.028989
rs79101963	11:49272442:C:T	11	49272442	BRAINEAC	OCTX	ENSG00000168959	GRM5	C	NA	NA	2.53102	0.0125938	0.0414333
rs79101963	11:49272442:C:T	11	49272442	BRAINEAC	TCTX	ENSG00000168959	GRM5	C	NA	NA	2.57474	0.0112785	0.0250846
rs79101963	11:49272442:C:T	11	49272442	BRAINEAC	aveALL	ENSG00000168959	GRM5	C	NA	NA	3.08308	0.00252147	0.0124309
rs10839264	11:49356806:C:T	11	49356806	PsychENCODE	PsychENCODE_eQTLs	ENSG00000086205	FOLH1	T	T	+	0.121361	3.31918e-17	1.47967e-14
rs10839264	11:49356806:C:T	11	49356806	GTEx/v8	Brain_Cortex	ENSG00000086205	FOLH1	T	T	+	0.160624	0.000118514	2.04611e-05
rs10839264	11:49356806:C:T	11	49356806	BRAINEAC	FCTX	ENSG00000168959	GRM5	T	NA	NA	3.03587	0.00291924	0.0131156
rs10839264	11:49356806:C:T	11	49356806	BRAINEAC	HIPP	ENSG00000168959	GRM5	T	NA	NA	2.94891	0.00383425	0.028989
rs10839264	11:49356806:C:T	11	49356806	BRAINEAC	OCTX	ENSG00000168959	GRM5	T	NA	NA	2.43172	0.0164221	0.0466286
rs10839264	11:49356806:C:T	11	49356806	BRAINEAC	TCTX	ENSG00000168959	GRM5	T	NA	NA	2.4961	0.0139497	0.028431
rs10839264	11:49356806:C:T	11	49356806	BRAINEAC	aveALL	ENSG00000168959	GRM5	T	NA	NA	3.03587	0.00291924	0.0131156
rs10742942	11:49495742:C:T	11	49495742	PsychENCODE	PsychENCODE_eQTLs	ENSG00000086205	FOLH1	T	C	+	-0.0761885	8.75437e-10	1.87669e-07
rs10742942	11:49495742:C:T	11	49495742	BRAINEAC	FCTX	ENSG00000168959	GRM5	T	NA	NA	3.85717	0.000182686	0.00229176
rs10742942	11:49495742:C:T	11	49495742	BRAINEAC	HIPP	ENSG00000168959	GRM5	T	NA	NA	2.77225	0.00645568	0.028989
rs10742942	11:49495742:C:T	11	49495742	BRAINEAC	OCTX	ENSG00000168959	GRM5	T	NA	NA	3.63767	0.000398621	0.00314625
rs10742942	11:49495742:C:T	11	49495742	BRAINEAC	TCTX	ENSG00000168959	GRM5	T	NA	NA	2.72286	0.00746294	0.017914
rs10742942	11:49495742:C:T	11	49495742	BRAINEAC	aveALL	ENSG00000168959	GRM5	T	NA	NA	3.85717	0.000182686	0.00229176
rs6032660	20:44730245:A:G	20	44730245	GTEx/v8	Brain_Anterior_cingulate_cortex_BA24	ENSG00000101017	CD40	G	A	-	0.310938	8.21826e-06	0.0207379
rs6032660	20:44730245:A:G	20	44730245	GTEx/v8	Brain_Cerebellar_Hemisphere	ENSG00000101017	CD40	G	A	-	0.604282	2.73064e-07	0.000321192
rs6032660	20:44730245:A:G	20	44730245	GTEx/v8	Brain_Cerebellum	ENSG00000101017	CD40	G	A	-	0.5606	9.89736e-08	4.9164e-05
rs6032660	20:44730245:A:G	20	44730245	GTEx/v8	Brain_Cortex	ENSG00000101017	CD40	G	A	-	0.303008	1.65994e-06	0.00201483
rs6032660	20:44730245:A:G	20	44730245	GTEx/v8	Brain_Frontal_Cortex_BA9	ENSG00000101017	CD40	G	A	-	0.291535	1.31985e-05	0.0239767
rs6032660	20:44730245:A:G	20	44730245	GTEx/v8	Brain_Hippocampus	ENSG00000101017	CD40	G	A	-	0.31792	3.64982e-05	0.0456267
rs6032660	20:44730245:A:G	20	44730245	PsychENCODE	PsychENCODE_eQTLs	ENSG00000124140	SLC12A5	G	A	+	-0.0414657	0.000497721	0.0329227
rs6032660	20:44730245:A:G	20	44730245	GTEx/v8	Brain_Caudate_basal_ganglia	ENSG00000124140	SLC12A5	G	A	+	-0.108899	2.19394e-05	0.0333184
rs6032660	20:44730245:A:G	20	44730245	GTEx/v8	Brain_Hippocampus	ENSG00000124140	SLC12A5	G	A	+	-0.15819	1.16903e-07	0.000203788
rs4239702	20:44749251:C:T	20	44749251	GTEx/v8	Brain_Anterior_cingulate_cortex_BA24	ENSG00000101017	CD40	T	C	-	0.294735	1.11626e-05	0.0207379
rs4239702	20:44749251:C:T	20	44749251	GTEx/v8	Brain_Cerebellar_Hemisphere	ENSG00000101017	CD40	T	C	-	0.533945	3.83574e-06	0.000321192
rs4239702	20:44749251:C:T	20	44749251	GTEx/v8	Brain_Cerebellum	ENSG00000101017	CD40	T	C	-	0.515819	5.23497e-07	4.9164e-05
rs4239702	20:44749251:C:T	20	44749251	GTEx/v8	Brain_Cortex	ENSG00000101017	CD40	T	C	-	0.29135	2.37105e-06	0.00201483
rs4239702	20:44749251:C:T	20	44749251	GTEx/v8	Brain_Frontal_Cortex_BA9	ENSG00000101017	CD40	T	C	-	0.263987	1.78372e-05	0.0239767
rs4239702	20:44749251:C:T	20	44749251	GTEx/v8	Brain_Hippocampus	ENSG00000101017	CD40	T	C	-	0.304399	3.24714e-05	0.0456267
rs4239702	20:44749251:C:T	20	44749251	GTEx/v8	Brain_Putamen_basal_ganglia	ENSG00000101017	CD40	T	C	-	0.340513	1.2391e-05	0.03568
rs4239702	20:44749251:C:T	20	44749251	GTEx/v8	Brain_Hippocampus	ENSG00000124140	SLC12A5	T	C	+	-0.124416	1.72809e-05	0.000203788

## Sheet: Supplementary Table 9-2. BIP
Supplementary Table 9-2. Brain eQTLs of SNPs in the credible sets of BIP novel loci.
SNP	uniqID	Chr	Pos	Database	Tissue	Gene_ID	Gene symbol	RiskIncAllele	testedAllele	alignedDirection	signed_stats	P-value	FDR
rs12563424	1:95578207:C:T	1	95578207	PsychENCODE	PsychENCODE_eQTLs	ENSG00000152078	TMEM56	C	T	-	-0.0441214	7.29221e-07	0.000100279
rs12563424	1:95578207:C:T	1	95578207	eQTLcatalogue	BrainSeq_ge_brain	ENSG00000172339	ALG14	C	T	+	-0.0613674	2.62892e-06	0.0131446

## Sheet: Supplementary Table 9-3. MDD
Supplementary Table 9-3. Brain eQTLs of SNPs in the credible sets of MDD novel loci.
SNP	uniqID	Chr	Pos	Database	Tissue	Gene_ID	Gene symbol	RiskIncAllele	testedAllele	alignedDirection	signed_stats	P-value	FDR
rs540874	11:66329732:A:G	11	66329732	GTEx/v8	Brain_Caudate_basal_ganglia	ENSG00000174080	CTSF	A	G	-	0.250547	3.97166e-06	7.42495e-11
rs540874	11:66329732:A:G	11	66329732	GTEx/v8	Brain_Cerebellum	ENSG00000174080	CTSF	A	G	-	0.184462	1.43442e-05	9.89859e-10
rs540874	11:66329732:A:G	11	66329732	GTEx/v8	Brain_Hypothalamus	ENSG00000174080	CTSF	A	G	-	0.245069	1.5941e-07	7.66198e-05
rs540874	11:66329732:A:G	11	66329732	GTEx/v8	Brain_Nucleus_accumbens_basal_ganglia	ENSG00000174080	CTSF	A	G	-	0.178512	3.21541e-05	1.51145e-07
rs540874	11:66329732:A:G	11	66329732	GTEx/v8	Brain_Putamen_basal_ganglia	ENSG00000174080	CTSF	A	G	-	0.256504	1.39354e-06	5.8321e-08
rs540874	11:66329732:A:G	11	66329732	eQTLcatalogue	BrainSeq_ge_brain	ENSG00000174165	ZDHHC24	A	A	-	-0.0491558	1.01349e-06	0.00506745
rs540874	11:66329732:A:G	11	66329732	GTEx/v8	Brain_Caudate_basal_ganglia	ENSG00000174165	ZDHHC24	A	G	+	-0.308118	1.29255e-06	1.3983e-10
rs540874	11:66329732:A:G	11	66329732	GTEx/v8	Brain_Cerebellar_Hemisphere	ENSG00000174165	ZDHHC24	A	G	+	-0.446535	1.70366e-07	6.30154e-10
rs540874	11:66329732:A:G	11	66329732	GTEx/v8	Brain_Cerebellum	ENSG00000174165	ZDHHC24	A	G	+	-0.270824	0.000166199	3.51632e-05
rs540874	11:66329732:A:G	11	66329732	GTEx/v8	Brain_Cortex	ENSG00000174165	ZDHHC24	A	G	+	-0.360495	1.91665e-06	6.26598e-12
rs540874	11:66329732:A:G	11	66329732	GTEx/v8	Brain_Frontal_Cortex_BA9	ENSG00000174165	ZDHHC24	A	G	+	-0.444664	6.68431e-08	1.98172e-15
rs540874	11:66329732:A:G	11	66329732	GTEx/v8	Brain_Hippocampus	ENSG00000174165	ZDHHC24	A	G	+	-0.300427	3.18289e-05	2.61091e-05
rs540874	11:66329732:A:G	11	66329732	GTEx/v8	Brain_Nucleus_accumbens_basal_ganglia	ENSG00000174165	ZDHHC24	A	G	+	-0.33368	8.11923e-07	3.3918e-11
rs540874	11:66329732:A:G	11	66329732	GTEx/v8	Brain_Cortex	ENSG00000174483	BBS1	A	G	+	-0.227672	7.73227e-06	0.000115813
rs540874	11:66329732:A:G	11	66329732	BRAINEAC	TCTX	ENSG00000174576	NPAS4	A	NA	NA	-3.71502	0.000312973	0.0275875
rs566673	11:66401373:G:T	11	66401373	GTEx/v8	Brain_Hypothalamus	ENSG00000174080	CTSF	G	G	-	-0.205913	1.48703e-05	7.66198e-05
rs566673	11:66401373:G:T	11	66401373	GTEx/v8	Brain_Putamen_basal_ganglia	ENSG00000174080	CTSF	G	G	-	-0.209225	7.2234e-05	5.8321e-08
rs566673	11:66401373:G:T	11	66401373	eQTLcatalogue	BrainSeq_ge_brain	ENSG00000174165	ZDHHC24	G	T	-	0.0466899	6.13691e-06	0.0306846
rs566673	11:66401373:G:T	11	66401373	GTEx/v8	Brain_Cerebellar_Hemisphere	ENSG00000174165	ZDHHC24	G	G	+	0.412878	1.0839e-06	6.30154e-10
rs566673	11:66401373:G:T	11	66401373	GTEx/v8	Brain_Cortex	ENSG00000174165	ZDHHC24	G	G	+	0.346397	8.83322e-06	6.26598e-12
rs566673	11:66401373:G:T	11	66401373	GTEx/v8	Brain_Hippocampus	ENSG00000174165	ZDHHC24	G	G	+	0.307083	1.37135e-05	2.61091e-05
rs566673	11:66401373:G:T	11	66401373	GTEx/v8	Brain_Nucleus_accumbens_basal_ganglia	ENSG00000174165	ZDHHC24	G	G	+	0.286476	1.73774e-05	3.3918e-11
rs566673	11:66401373:G:T	11	66401373	BRAINEAC	TCTX	ENSG00000174576	NPAS4	G	NA	NA	-3.66112	0.00037831	0.0319574
rs6591221	11:66441694:C:T	11	66441694	eQTLcatalogue	BrainSeq_ge_brain	ENSG00000174165	ZDHHC24	C	T	-	0.0453523	2.49196e-06	0.0124598
rs2276138	11:66456387:C:T	11	66456387	GTEx/v8	Brain_Caudate_basal_ganglia	ENSG00000174080	CTSF	C	C	-	-0.225434	1.81459e-05	7.42495e-11
rs2276138	11:66456387:C:T	11	66456387	GTEx/v8	Brain_Cerebellum	ENSG00000174080	CTSF	C	C	-	-0.191559	7.24352e-06	9.89859e-10
rs2276138	11:66456387:C:T	11	66456387	GTEx/v8	Brain_Hypothalamus	ENSG00000174080	CTSF	C	C	-	-0.224581	4.37193e-07	7.66198e-05
rs2276138	11:66456387:C:T	11	66456387	GTEx/v8	Brain_Putamen_basal_ganglia	ENSG00000174080	CTSF	C	C	-	-0.20767	1.67537e-05	5.8321e-08
rs2276138	11:66456387:C:T	11	66456387	eQTLcatalogue	BrainSeq_ge_brain	ENSG00000174165	ZDHHC24	C	T	-	0.0451333	2.52019e-06	0.012601
rs2276138	11:66456387:C:T	11	66456387	GTEx/v8	Brain_Caudate_basal_ganglia	ENSG00000174165	ZDHHC24	C	C	+	0.269854	1.24996e-05	1.3983e-10
rs2276138	11:66456387:C:T	11	66456387	GTEx/v8	Brain_Cerebellar_Hemisphere	ENSG00000174165	ZDHHC24	C	C	+	0.433708	6.50596e-08	6.30154e-10
rs2276138	11:66456387:C:T	11	66456387	GTEx/v8	Brain_Cortex	ENSG00000174165	ZDHHC24	C	C	+	0.385199	1.71281e-07	6.26598e-12
rs2276138	11:66456387:C:T	11	66456387	GTEx/v8	Brain_Frontal_Cortex_BA9	ENSG00000174165	ZDHHC24	C	C	+	0.372152	5.53536e-06	1.98172e-15
rs2276138	11:66456387:C:T	11	66456387	GTEx/v8	Brain_Hippocampus	ENSG00000174165	ZDHHC24	C	C	+	0.314177	2.21856e-06	2.61091e-05
rs2276138	11:66456387:C:T	11	66456387	GTEx/v8	Brain_Nucleus_accumbens_basal_ganglia	ENSG00000174165	ZDHHC24	C	C	+	0.310877	1.25747e-06	3.3918e-11
rs2276138	11:66456387:C:T	11	66456387	GTEx/v8	Brain_Cortex	ENSG00000174483	BBS1	C	C	+	0.207634	3.40507e-05	0.000115813
rs12805133	11:66483265:A:G	11	66483265	GTEx/v8	Brain_Caudate_basal_ganglia	ENSG00000174080	CTSF	G	G	-	-0.210635	3.88682e-05	7.42495e-11
rs12805133	11:66483265:A:G	11	66483265	GTEx/v8	Brain_Cerebellum	ENSG00000174080	CTSF	G	G	-	-0.184821	1.51098e-05	9.89859e-10
rs12805133	11:66483265:A:G	11	66483265	GTEx/v8	Brain_Hypothalamus	ENSG00000174080	CTSF	G	G	-	-0.233177	1.46603e-07	7.66198e-05
rs12805133	11:66483265:A:G	11	66483265	GTEx/v8	Brain_Nucleus_accumbens_basal_ganglia	ENSG00000174080	CTSF	G	G	-	-0.165089	3.67746e-05	1.51145e-07
rs12805133	11:66483265:A:G	11	66483265	GTEx/v8	Brain_Putamen_basal_ganglia	ENSG00000174080	CTSF	G	G	-	-0.237839	1.25619e-06	5.8321e-08
rs12805133	11:66483265:A:G	11	66483265	GTEx/v8	Brain_Caudate_basal_ganglia	ENSG00000174165	ZDHHC24	G	G	+	0.272974	5.05533e-06	1.3983e-10
rs12805133	11:66483265:A:G	11	66483265	GTEx/v8	Brain_Cerebellar_Hemisphere	ENSG00000174165	ZDHHC24	G	G	+	0.372069	4.17794e-06	6.30154e-10
rs12805133	11:66483265:A:G	11	66483265	GTEx/v8	Brain_Cerebellum	ENSG00000174165	ZDHHC24	G	G	+	0.283179	8.60172e-05	3.51632e-05
rs12805133	11:66483265:A:G	11	66483265	GTEx/v8	Brain_Cortex	ENSG00000174165	ZDHHC24	G	G	+	0.359525	4.4774e-07	6.26598e-12
rs12805133	11:66483265:A:G	11	66483265	GTEx/v8	Brain_Frontal_Cortex_BA9	ENSG00000174165	ZDHHC24	G	G	+	0.405795	1.57114e-07	1.98172e-15
rs12805133	11:66483265:A:G	11	66483265	GTEx/v8	Brain_Nucleus_accumbens_basal_ganglia	ENSG00000174165	ZDHHC24	G	G	+	0.271358	1.97961e-05	3.3918e-11
rs12805133	11:66483265:A:G	11	66483265	GTEx/v8	Brain_Cortex	ENSG00000174483	BBS1	G	G	+	0.222426	3.57353e-06	0.000115813
rs12805133	11:66483265:A:G	11	66483265	GTEx/v8	Brain_Cerebellum	ENSG00000255468	RP11-867G23.8	G	G	-	-0.292236	0.000140021	2.38762e-18
rs11616237	13:97129981:A:G	13	97129981	PsychENCODE	PsychENCODE_eQTLs	ENSG00000134874	DZIP1	A	G	-	0.10283	0.000319411	0.0227718
rs7140494	14:103291698:A:G	14	103291698	GTEx/v8	Brain_Cortex	ENSG00000131323	TRAF3	G	G	+	0.232157	6.92676e-08	8.01313e-07
rs7140494	14:103291698:A:G	14	103291698	GTEx/v8	Brain_Hypothalamus	ENSG00000131323	TRAF3	G	G	+	0.381589	3.38969e-08	0.000221257
rs7146581	14:103301072:C:T	14	103301072	GTEx/v8	Brain_Cortex	ENSG00000131323	TRAF3	T	T	+	0.233564	5.90419e-08	8.01313e-07
rs7146581	14:103301072:C:T	14	103301072	GTEx/v8	Brain_Hypothalamus	ENSG00000131323	TRAF3	T	T	+	0.383697	2.12531e-08	0.000221257
rs2103928	14:103320988:C:T	14	103320988	PsychENCODE	PsychENCODE_eQTLs	ENSG00000131323	TRAF3	T	T	+	0.0555356	0.000107031	0.0089359
rs2103928	14:103320988:C:T	14	103320988	GTEx/v8	Brain_Cortex	ENSG00000131323	TRAF3	T	T	+	0.227704	3.38607e-07	8.01313e-07
rs2103928	14:103320988:C:T	14	103320988	GTEx/v8	Brain_Hypothalamus	ENSG00000131323	TRAF3	T	T	+	0.323167	1.92497e-06	0.000221257
rs8004192	14:103337253:C:T	14	103337253	GTEx/v8	Brain_Cortex	ENSG00000131323	TRAF3	C	C	+	0.223082	2.69044e-07	8.01313e-07
rs8004192	14:103337253:C:T	14	103337253	GTEx/v8	Brain_Hypothalamus	ENSG00000131323	TRAF3	C	C	+	0.375969	6.72059e-08	0.000221257
rs8004192	14:103337253:C:T	14	103337253	GTEx/v8	Brain_Spinal_cord_cervical_c-1	ENSG00000131323	TRAF3	C	C	+	0.432029	9.15653e-06	0.0269531
rs60658776	14:103383200:C:T	14	103383200	GTEx/v8	Brain_Cortex	ENSG00000131323	TRAF3	T	T	+	0.233564	5.90419e-08	8.01313e-07
rs60658776	14:103383200:C:T	14	103383200	GTEx/v8	Brain_Hypothalamus	ENSG00000131323	TRAF3	T	T	+	0.383697	2.12531e-08	0.000221257
