# Supplementary material for: Integrative analysis of genome-wide association studies identifies novel loci associated with neuropsychiatric disorders
Source: Transl Psychiatry. 2021 Jan 21;11:69. doi: 10.1038/s41398-020-01195-5 (PMC7820351; doi:10.1038/s41398-020-01195-5)
Supplement: Supplementary file 10 — Supplementary Table 10 [file 41398_2020_1195_MOESM10_ESM.xlsx]

## Sheet: Notes
Supplementary Table 10-1. Chromatin interactions of credible sets in ADHD novel loci.
Supplementary Table 10-2. Chromatin interactions of credible sets in BIP novel loci.
Supplementary Table 10-3. Chromatin interactions of credible sets in MDD novel loci.
SNPs	rsIDs of SNPs in the novel loci which located in Region 1 of Hi-C
DB	The resource database of chromatin interaction data
Tissue/cell/sub-database	Tissue, cell type or sub-database of chromatin interaction data.
Region1	One end of the chromatin interaction which overlaps with at least one causal SNP in the novel loci.
Region2	The other predicted end of the chromatin interaction which could be located outside of the novel loci.
Type	the type of chromatin interaction data. EP means enhancer-promoter links and only interaction from enhancer to promoter is considered.
Gene	Genes the promoter regions of which overlapped with Region 2.
Inter/intra	Intra/inter : Intra- or Inter-chromosomal interaction.
FDR	FDR of interaction. In database PsychENCODE, this value is out of reach.

## Sheet: Supplementary Table 10-1. ADHD
Supplementary Table 10-1. Chromatin interactions of credible sets in ADHD novel loci.
SNPs	DB	Tissue/cell/sub-database	Region1	Region2	Type	Gene	Inter/intra	FDR
rs1532204;rs6797299	PsychENCODE	Promoter_anchored_loops	3:49600000-49610000	3:49690000-49700000	HiC	NA	intra	.
rs1532204;rs6797299	PsychENCODE	Promoter_anchored_loops	3:49600000-49610000	3:48860000-48870000	HiC	NA	intra	.
rs1532204;rs6797299	PsychENCODE	Promoter_anchored_loops	3:49600000-49610000	3:48890000-48900000	HiC	NA	intra	.
rs1532204;rs6797299	PsychENCODE	Promoter_anchored_loops	3:49600000-49610000	3:49630000-49640000	HiC	NA	intra	.
rs1532204;rs6797299	PsychENCODE	Promoter_anchored_loops	3:49600000-49610000	3:49640000-49650000	HiC	NA	intra	.
rs1532204;rs6797299	PsychENCODE	Promoter_anchored_loops	3:49600000-49610000	3:49650000-49660000	HiC	NA	intra	.
rs1532204;rs6797299	PsychENCODE	Promoter_anchored_loops	3:49600000-49610000	3:49690000-49700000	HiC	NA	intra	.
rs1532204;rs6797299	PsychENCODE	Promoter_anchored_loops	3:49600000-49610000	3:49710000-49720000	HiC	ENSG00000164062	intra	.
rs1532204;rs6797299	PsychENCODE	Promoter_anchored_loops	3:49600000-49610000	3:49720000-49730000	HiC	ENSG00000173531:ENSG00000164068	intra	.
rs11130207;rs11130208;rs71080535;rs6446284;rs145321320;rs34890793	PsychENCODE	Promoter_anchored_loops	3:49610000-49620000	3:49330000-49340000	HiC	NA	intra	.
rs11130207;rs11130208;rs71080535;rs6446284;rs145321320;rs34890793	PsychENCODE	Promoter_anchored_loops	3:49610000-49620000	3:49680000-49690000	HiC	NA	intra	.
rs11130207;rs11130208;rs71080535;rs6446284;rs145321320;rs34890793	PsychENCODE	Promoter_anchored_loops	3:49610000-49620000	3:49690000-49700000	HiC	NA	intra	.
rs11130207;rs11130208;rs71080535;rs6446284;rs145321320;rs34890793	PsychENCODE	Promoter_anchored_loops	3:49610000-49620000	3:49880000-49890000	HiC	NA	intra	.
rs11130207;rs11130208;rs71080535;rs6446284;rs145321320;rs34890793	PsychENCODE	Promoter_anchored_loops	3:49610000-49620000	3:50210000-50220000	HiC	NA	intra	.
rs11130207;rs11130208;rs71080535;rs6446284;rs145321320;rs34890793	PsychENCODE	Promoter_anchored_loops	3:49610000-49620000	3:50470000-50480000	HiC	NA	intra	.
rs11130207;rs11130208;rs71080535;rs6446284;rs145321320;rs34890793	PsychENCODE	Promoter_anchored_loops	3:49610000-49620000	3:50550000-50560000	HiC	NA	intra	.
rs34680713;rs7629322;rs34989545;rs9869120;rs9869256;rs528313492;rs6446285;rs141165523	PsychENCODE	Promoter_anchored_loops	3:49620000-49630000	3:49390000-49400000	HiC	ENSG00000233276	intra	.
rs34680713;rs7629322;rs34989545;rs9869120;rs9869256;rs528313492;rs6446285;rs141165523	PsychENCODE	Promoter_anchored_loops	3:49620000-49630000	3:49660000-49670000	HiC	NA	intra	.
rs34680713;rs7629322;rs34989545;rs9869120;rs9869256;rs528313492;rs6446285;rs141165523	PsychENCODE	Promoter_anchored_loops	3:49620000-49630000	3:49930000-49940000	HiC	NA	intra	.
rs1491983	PsychENCODE	Promoter_anchored_loops	3:49630000-49640000	3:49200000-49210000	HiC	ENSG00000177352:ENSG00000185909	intra	.
rs1491983	PsychENCODE	Promoter_anchored_loops	3:49630000-49640000	3:49290000-49300000	HiC	ENSG00000225399	intra	.
rs1491983	PsychENCODE	Promoter_anchored_loops	3:49630000-49640000	3:49600000-49610000	HiC	NA	intra	.
rs1491983	PsychENCODE	Promoter_anchored_loops	3:49630000-49640000	3:49660000-49670000	HiC	NA	intra	.
rs1491983	PsychENCODE	Promoter_anchored_loops	3:49630000-49640000	3:49680000-49690000	HiC	NA	intra	.
rs1491983	PsychENCODE	Promoter_anchored_loops	3:49630000-49640000	3:50210000-50220000	HiC	NA	intra	.
rs1491983	PsychENCODE	EP_links_oneway	3:49639570-49639943	3:49199000-49201000	EP	NA	intra	.
rs1491983	PsychENCODE	EP_links_oneway	3:49639570-49639943	3:49199000-49201000	EP	NA	intra	.
rs1491983	PsychENCODE	EP_links_oneway	3:49639570-49639943	3:49199000-49201000	EP	NA	intra	.
rs1491983	PsychENCODE	EP_links_oneway	3:49639570-49639943	3:49289000-49291000	EP	NA	intra	.
rs1491983	PsychENCODE	EP_links_oneway	3:49639570-49639943	3:49289000-49291000	EP	NA	intra	.
rs1491983	PsychENCODE	EP_links_oneway	3:49639570-49639943	3:49679000-49681000	EP	NA	intra	.
rs1491983	PsychENCODE	EP_links_oneway	3:49639570-49639943	3:49679000-49681000	EP	NA	intra	.
rs1491983	PsychENCODE	EP_links_oneway	3:49639570-49639943	3:50209000-50211000	EP	NA	intra	.
rs1491983	PsychENCODE	EP_links_oneway	3:49639570-49639943	3:50209000-50211000	EP	NA	intra	.
rs4241405;rs11130211;rs12637313;rs7646288;rs11721148;rs2029591;rs1463728;rs62262671	PsychENCODE	Promoter_anchored_loops	3:49640000-49650000	3:48820000-48830000	HiC	NA	intra	.
rs4241405;rs11130211;rs12637313;rs7646288;rs11721148;rs2029591;rs1463728;rs62262671	PsychENCODE	Promoter_anchored_loops	3:49640000-49650000	3:49180000-49190000	HiC	NA	intra	.
rs4241405;rs11130211;rs12637313;rs7646288;rs11721148;rs2029591;rs1463728;rs62262671	PsychENCODE	Promoter_anchored_loops	3:49640000-49650000	3:49580000-49590000	HiC	NA	intra	.
rs4241405;rs11130211;rs12637313;rs7646288;rs11721148;rs2029591;rs1463728;rs62262671	PsychENCODE	Promoter_anchored_loops	3:49640000-49650000	3:49600000-49610000	HiC	NA	intra	.
rs4241405;rs11130211;rs12637313;rs7646288;rs11721148;rs2029591;rs1463728;rs62262671	PsychENCODE	Promoter_anchored_loops	3:49640000-49650000	3:49660000-49670000	HiC	NA	intra	.
rs4241405;rs11130211;rs12637313;rs7646288;rs11721148;rs2029591;rs1463728;rs62262671	PsychENCODE	Promoter_anchored_loops	3:49640000-49650000	3:49680000-49690000	HiC	NA	intra	.
rs4241405;rs11130211;rs12637313;rs7646288;rs11721148;rs2029591;rs1463728;rs62262671	PsychENCODE	Promoter_anchored_loops	3:49640000-49650000	3:49770000-49780000	HiC	NA	intra	.
rs2029591;rs1463728	PsychENCODE	EP_links_oneway	3:49646783-49647693	3:49579000-49581000	EP	NA	intra	.
rs2029591;rs1463728	PsychENCODE	EP_links_oneway	3:49646783-49647693	3:49679000-49681000	EP	NA	intra	.
rs2029591;rs1463728	PsychENCODE	EP_links_oneway	3:49646783-49647693	3:49679000-49681000	EP	NA	intra	.
rs1352889;rs4855849;rs4855848;rs62262672;rs67035515;rs4855833;rs13096480	PsychENCODE	Promoter_anchored_loops	3:49650000-49660000	3:49600000-49610000	HiC	NA	intra	.
rs1352889;rs4855849;rs4855848;rs62262672;rs67035515;rs4855833;rs13096480	PsychENCODE	Promoter_anchored_loops	3:49650000-49660000	3:49700000-49710000	HiC	NA	intra	.
rs62262673;rs2131108;rs9883000	Giusti-Rodriguez_et_al_2019	Adult_Cortex	3:49660000-49670000	3:49300000-49310000	HiC	NA	intra	8.36084e-16
rs62262673;rs2131108;rs9883000	Giusti-Rodriguez_et_al_2019	Adult_Cortex	3:49660000-49670000	3:49580000-49590000	HiC	NA	intra	4.54156e-16
rs62262673;rs2131108;rs9883000	Giusti-Rodriguez_et_al_2019	Adult_Cortex	3:49660000-49670000	3:49590000-49600000	HiC	ENSG00000164061	intra	1.38194e-24
rs62262673;rs2131108;rs9883000	PsychENCODE	Promoter_anchored_loops	3:49660000-49670000	3:49210000-49220000	HiC	NA	intra	.
rs62262673;rs2131108;rs9883000	PsychENCODE	Promoter_anchored_loops	3:49660000-49670000	3:49540000-49550000	HiC	NA	intra	.
rs62262673;rs2131108;rs9883000	PsychENCODE	Promoter_anchored_loops	3:49660000-49670000	3:50560000-50570000	HiC	NA	intra	.
rs62262673;rs2131108;rs9883000	PsychENCODE	Promoter_anchored_loops	3:49660000-49670000	3:48900000-48910000	HiC	NA	intra	.
rs62262673;rs2131108;rs9883000	PsychENCODE	Promoter_anchored_loops	3:49660000-49670000	3:49210000-49220000	HiC	NA	intra	.
rs62262673;rs2131108;rs9883000	PsychENCODE	Promoter_anchored_loops	3:49660000-49670000	3:49250000-49260000	HiC	NA	intra	.
rs62262673;rs2131108;rs9883000	PsychENCODE	Promoter_anchored_loops	3:49660000-49670000	3:49370000-49380000	HiC	ENSG00000114316	intra	.
rs62262673;rs2131108;rs9883000	PsychENCODE	Promoter_anchored_loops	3:49660000-49670000	3:49540000-49550000	HiC	NA	intra	.
rs62262673;rs2131108;rs9883000	PsychENCODE	Promoter_anchored_loops	3:49660000-49670000	3:49590000-49600000	HiC	ENSG00000164061	intra	.
rs62262673;rs2131108;rs9883000	PsychENCODE	Promoter_anchored_loops	3:49660000-49670000	3:49620000-49630000	HiC	NA	intra	.
rs62262673;rs2131108;rs9883000	PsychENCODE	Promoter_anchored_loops	3:49660000-49670000	3:49630000-49640000	HiC	NA	intra	.
rs62262673;rs2131108;rs9883000	PsychENCODE	Promoter_anchored_loops	3:49660000-49670000	3:49640000-49650000	HiC	NA	intra	.
rs62262673;rs2131108;rs9883000	PsychENCODE	Promoter_anchored_loops	3:49660000-49670000	3:50560000-50570000	HiC	NA	intra	.
rs2131108	PsychENCODE	EP_links_oneway	3:49664884-49665435	3:49209000-49211000	EP	ENSG00000185909	intra	.
rs2131108	PsychENCODE	EP_links_oneway	3:49664884-49665435	3:49539000-49541000	EP	NA	intra	.
rs9883000	PsychENCODE	EP_links_oneway	3:49666941-49667858	3:49209000-49211000	EP	ENSG00000185909	intra	.
rs9883000	PsychENCODE	EP_links_oneway	3:49666941-49667858	3:49539000-49541000	EP	NA	intra	.
rs1586827;rs62262675;rs9824435;rs9830730;rs2329021	PsychENCODE	Promoter_anchored_loops	3:49670000-49680000	3:48680000-48690000	HiC	NA	intra	.
rs1586827;rs62262675;rs9824435;rs9830730;rs2329021	PsychENCODE	Promoter_anchored_loops	3:49670000-49680000	3:49690000-49700000	HiC	NA	intra	.
rs1586827;rs62262675;rs9824435;rs9830730;rs2329021	PsychENCODE	Promoter_anchored_loops	3:49670000-49680000	3:50200000-50210000	HiC	NA	intra	.
rs1586827;rs62262675;rs9824435;rs9830730;rs2329021	PsychENCODE	Promoter_anchored_loops	3:49670000-49680000	3:48680000-48690000	HiC	NA	intra	.
rs1586827;rs62262675;rs9824435;rs9830730;rs2329021	PsychENCODE	Promoter_anchored_loops	3:49670000-49680000	3:49340000-49350000	HiC	NA	intra	.
rs1586827;rs62262675;rs9824435;rs9830730;rs2329021	PsychENCODE	Promoter_anchored_loops	3:49670000-49680000	3:49590000-49600000	HiC	ENSG00000164061	intra	.
rs1586827;rs62262675;rs9824435;rs9830730;rs2329021	PsychENCODE	Promoter_anchored_loops	3:49670000-49680000	3:49690000-49700000	HiC	NA	intra	.
rs1586827;rs62262675;rs9824435;rs9830730;rs2329021	PsychENCODE	Promoter_anchored_loops	3:49670000-49680000	3:49720000-49730000	HiC	ENSG00000173531:ENSG00000164068	intra	.
rs1586827;rs62262675;rs9824435;rs9830730;rs2329021	PsychENCODE	Promoter_anchored_loops	3:49670000-49680000	3:50200000-50210000	HiC	NA	intra	.
rs9824435	PsychENCODE	EP_links_oneway	3:49674157-49674773	3:48679000-48681000	EP	NA	intra	.
rs9824435	PsychENCODE	EP_links_oneway	3:49674157-49674773	3:48679000-48681000	EP	NA	intra	.
rs9824435	PsychENCODE	EP_links_oneway	3:49674157-49674773	3:50199000-50201000	EP	NA	intra	.
rs9824435	PsychENCODE	EP_links_oneway	3:49674157-49674773	3:50199000-50201000	EP	NA	intra	.
rs9830730	PsychENCODE	EP_links_oneway	3:49675846-49676246	3:48679000-48681000	EP	NA	intra	.
rs9830730	PsychENCODE	EP_links_oneway	3:49675846-49676246	3:48679000-48681000	EP	NA	intra	.
rs9830730	PsychENCODE	EP_links_oneway	3:49675846-49676246	3:50199000-50201000	EP	NA	intra	.
rs9830730	PsychENCODE	EP_links_oneway	3:49675846-49676246	3:50199000-50201000	EP	NA	intra	.
rs10452032;rs6446286;rs4855846;rs1078341;rs4855845;rs55754265;rs6774202	PsychENCODE	Promoter_anchored_loops	3:49680000-49690000	3:49700000-49710000	HiC	NA	intra	.
rs10452032;rs6446286;rs4855846;rs1078341;rs4855845;rs55754265;rs6774202	PsychENCODE	Promoter_anchored_loops	3:49680000-49690000	3:50550000-50560000	HiC	NA	intra	.
rs10452032;rs6446286;rs4855846;rs1078341;rs4855845;rs55754265;rs6774202	PsychENCODE	Promoter_anchored_loops	3:49680000-49690000	3:49340000-49350000	HiC	NA	intra	.
rs10452032;rs6446286;rs4855846;rs1078341;rs4855845;rs55754265;rs6774202	PsychENCODE	Promoter_anchored_loops	3:49680000-49690000	3:49350000-49360000	HiC	NA	intra	.
rs10452032;rs6446286;rs4855846;rs1078341;rs4855845;rs55754265;rs6774202	PsychENCODE	Promoter_anchored_loops	3:49680000-49690000	3:49560000-49570000	HiC	NA	intra	.
rs10452032;rs6446286;rs4855846;rs1078341;rs4855845;rs55754265;rs6774202	PsychENCODE	Promoter_anchored_loops	3:49680000-49690000	3:49590000-49600000	HiC	ENSG00000164061	intra	.
rs10452032;rs6446286;rs4855846;rs1078341;rs4855845;rs55754265;rs6774202	PsychENCODE	Promoter_anchored_loops	3:49680000-49690000	3:49610000-49620000	HiC	NA	intra	.
rs10452032;rs6446286;rs4855846;rs1078341;rs4855845;rs55754265;rs6774202	PsychENCODE	Promoter_anchored_loops	3:49680000-49690000	3:49630000-49640000	HiC	NA	intra	.
rs10452032;rs6446286;rs4855846;rs1078341;rs4855845;rs55754265;rs6774202	PsychENCODE	Promoter_anchored_loops	3:49680000-49690000	3:49640000-49650000	HiC	NA	intra	.
rs10452032;rs6446286;rs4855846;rs1078341;rs4855845;rs55754265;rs6774202	PsychENCODE	Promoter_anchored_loops	3:49680000-49690000	3:49700000-49710000	HiC	NA	intra	.
rs10452032;rs6446286;rs4855846;rs1078341;rs4855845;rs55754265;rs6774202	PsychENCODE	Promoter_anchored_loops	3:49680000-49690000	3:49920000-49930000	HiC	NA	intra	.
rs10452032;rs6446286;rs4855846;rs1078341;rs4855845;rs55754265;rs6774202	PsychENCODE	Promoter_anchored_loops	3:49680000-49690000	3:50550000-50560000	HiC	NA	intra	.
rs1078341	PsychENCODE	EP_links_oneway	3:49684915-49685698	3:49699000-49701000	EP	NA	intra	.
rs4855845	PsychENCODE	EP_links_oneway	3:49687028-49687351	3:49699000-49701000	EP	NA	intra	.
rs4855885	PsychENCODE	Promoter_anchored_loops	3:49690000-49700000	3:49580000-49590000	HiC	NA	intra	.
rs4855885	PsychENCODE	Promoter_anchored_loops	3:49690000-49700000	3:49600000-49610000	HiC	NA	intra	.
rs4855885	PsychENCODE	Promoter_anchored_loops	3:49690000-49700000	3:49670000-49680000	HiC	NA	intra	.
rs4855885	PsychENCODE	Promoter_anchored_loops	3:49690000-49700000	3:48910000-48920000	HiC	NA	intra	.
rs4855885	PsychENCODE	Promoter_anchored_loops	3:49690000-49700000	3:49260000-49270000	HiC	NA	intra	.
rs4855885	PsychENCODE	Promoter_anchored_loops	3:49690000-49700000	3:49560000-49570000	HiC	NA	intra	.
rs4855885	PsychENCODE	Promoter_anchored_loops	3:49690000-49700000	3:49570000-49580000	HiC	NA	intra	.
rs4855885	PsychENCODE	Promoter_anchored_loops	3:49690000-49700000	3:49580000-49590000	HiC	NA	intra	.
rs4855885	PsychENCODE	Promoter_anchored_loops	3:49690000-49700000	3:49590000-49600000	HiC	ENSG00000164061	intra	.
rs4855885	PsychENCODE	Promoter_anchored_loops	3:49690000-49700000	3:49600000-49610000	HiC	NA	intra	.
rs4855885	PsychENCODE	Promoter_anchored_loops	3:49690000-49700000	3:49610000-49620000	HiC	NA	intra	.
rs4855885	PsychENCODE	Promoter_anchored_loops	3:49690000-49700000	3:49670000-49680000	HiC	NA	intra	.
rs13093525;rs4855882	PsychENCODE	Promoter_anchored_loops	3:49710000-49720000	3:48940000-48950000	HiC	NA	intra	.
rs13093525;rs4855882	PsychENCODE	Promoter_anchored_loops	3:49710000-49720000	3:49580000-49590000	HiC	NA	intra	.
rs13093525;rs4855882	PsychENCODE	Promoter_anchored_loops	3:49710000-49720000	3:49600000-49610000	HiC	NA	intra	.
rs13093525;rs4855882	PsychENCODE	Promoter_anchored_loops	3:49710000-49720000	3:50420000-50430000	HiC	NA	intra	.
rs3020779	PsychENCODE	Promoter_anchored_loops	3:49720000-49730000	3:49030000-49040000	HiC	NA	intra	.
rs3020779	PsychENCODE	Promoter_anchored_loops	3:49720000-49730000	3:49580000-49590000	HiC	NA	intra	.
rs3020779	PsychENCODE	Promoter_anchored_loops	3:49720000-49730000	3:49600000-49610000	HiC	NA	intra	.
rs3020779	PsychENCODE	Promoter_anchored_loops	3:49720000-49730000	3:49670000-49680000	HiC	NA	intra	.
rs3020779	PsychENCODE	Promoter_anchored_loops	3:49720000-49730000	3:49700000-49710000	HiC	NA	intra	.
rs3020779	PsychENCODE	Promoter_anchored_loops	3:49720000-49730000	3:49900000-49910000	HiC	ENSG00000164076	intra	.
rs3020779	PsychENCODE	Promoter_anchored_loops	3:49720000-49730000	3:49970000-49980000	HiC	ENSG00000004534	intra	.
rs3020779	PsychENCODE	Promoter_anchored_loops	3:49720000-49730000	3:50010000-50020000	HiC	NA	intra	.
rs11130217;rs1491985	Giusti-Rodriguez_et_al_2019	Adult_Cortex	3:49730000-49740000	3:49760000-49770000	HiC	ENSG00000176020:ENSG00000173540	intra	1.25942e-21
rs11130217;rs1491985	Giusti-Rodriguez_et_al_2019	Adult_Cortex	3:49730000-49740000	3:49870000-49880000	HiC	NA	intra	1.32012e-13
rs11130217;rs1491985	Giusti-Rodriguez_et_al_2019	Adult_Cortex	3:49730000-49740000	3:49890000-49900000	HiC	ENSG00000183763	intra	3.84039e-15
rs11130217;rs1491985	Giusti-Rodriguez_et_al_2019	Adult_Cortex	3:49730000-49740000	3:49900000-49910000	HiC	ENSG00000164076	intra	1.27457e-22
rs11130217;rs1491985	Giusti-Rodriguez_et_al_2019	Adult_Cortex	3:49730000-49740000	3:49960000-49970000	HiC	ENSG00000164077	intra	4.13555e-17
rs11130217;rs1491985	Giusti-Rodriguez_et_al_2019	Adult_Cortex	3:49730000-49740000	3:50220000-50230000	HiC	ENSG00000114349	intra	1.03338e-40
rs11130217;rs1491985	Giusti-Rodriguez_et_al_2019	Adult_Cortex	3:49730000-49740000	3:50260000-50270000	HiC	ENSG00000114353	intra	1.6502e-19
rs11130217;rs1491985	Giusti-Rodriguez_et_al_2019	Adult_Cortex	3:49730000-49740000	3:49300000-49310000	HiC	NA	intra	6.80086e-18
rs11130217;rs1491985	Giusti-Rodriguez_et_al_2019	Adult_Cortex	3:49730000-49740000	3:49450000-49460000	HiC	ENSG00000067560:ENSG00000145022:ENSG00000145020	intra	2.72336e-14
rs11130217;rs1491985	Giusti-Rodriguez_et_al_2019	Adult_Cortex	3:49730000-49740000	3:49580000-49590000	HiC	NA	intra	4.92447e-14
rs11130217;rs1491985	Giusti-Rodriguez_et_al_2019	Fetal_Cortex	3:49730000-49740000	3:49760000-49770000	HiC	ENSG00000176020:ENSG00000173540	intra	3.8521e-29
rs11130217;rs1491985	Giusti-Rodriguez_et_al_2019	Fetal_Cortex	3:49730000-49740000	3:49810000-49820000	HiC	NA	intra	4.07951e-12
rs11130217;rs1491985	Giusti-Rodriguez_et_al_2019	Fetal_Cortex	3:49730000-49740000	3:49890000-49900000	HiC	ENSG00000183763	intra	5.46206e-26
rs11130217;rs1491985	Giusti-Rodriguez_et_al_2019	Fetal_Cortex	3:49730000-49740000	3:49900000-49910000	HiC	ENSG00000164076	intra	2.24634e-15
rs11130217;rs1491985	Giusti-Rodriguez_et_al_2019	Fetal_Cortex	3:49730000-49740000	3:49960000-49970000	HiC	ENSG00000164077	intra	3.57781e-35
rs11130217;rs1491985	Giusti-Rodriguez_et_al_2019	Fetal_Cortex	3:49730000-49740000	3:50120000-50130000	HiC	ENSG00000003756	intra	8.01738e-13
rs11130217;rs1491985	Giusti-Rodriguez_et_al_2019	Fetal_Cortex	3:49730000-49740000	3:50220000-50230000	HiC	ENSG00000114349	intra	2.37105e-45
rs11130217;rs1491985	Giusti-Rodriguez_et_al_2019	Fetal_Cortex	3:49730000-49740000	3:50260000-50270000	HiC	ENSG00000114353	intra	4.28377e-38
rs11130217;rs1491985	Giusti-Rodriguez_et_al_2019	Fetal_Cortex	3:49730000-49740000	3:50300000-50310000	HiC	NA	intra	1.65954e-13
rs11130217;rs1491985	Giusti-Rodriguez_et_al_2019	Fetal_Cortex	3:49730000-49740000	3:50360000-50370000	HiC	ENSG00000068001:ENSG00000114383	intra	5.74245e-15
rs11130217;rs1491985	Giusti-Rodriguez_et_al_2019	Fetal_Cortex	3:49730000-49740000	3:48720000-48730000	HiC	ENSG00000213672	intra	9.399e-19
rs11130217;rs1491985	Giusti-Rodriguez_et_al_2019	Fetal_Cortex	3:49730000-49740000	3:49040000-49050000	HiC	ENSG00000178252	intra	1.51831e-37
rs11130217;rs1491985	Giusti-Rodriguez_et_al_2019	Fetal_Cortex	3:49730000-49740000	3:49140000-49150000	HiC	ENSG00000172053	intra	3.15462e-12
rs11130217;rs1491985	Giusti-Rodriguez_et_al_2019	Fetal_Cortex	3:49730000-49740000	3:49210000-49220000	HiC	NA	intra	4.53661e-20
rs11130217;rs1491985	Giusti-Rodriguez_et_al_2019	Fetal_Cortex	3:49730000-49740000	3:49300000-49310000	HiC	NA	intra	1.38598e-38
rs11130217;rs1491985	Giusti-Rodriguez_et_al_2019	Fetal_Cortex	3:49730000-49740000	3:49450000-49460000	HiC	ENSG00000067560:ENSG00000145022:ENSG00000145020	intra	1.08704e-21
rs11130217;rs1491985	Giusti-Rodriguez_et_al_2019	Fetal_Cortex	3:49730000-49740000	3:49590000-49600000	HiC	ENSG00000164061	intra	1.5232e-14
rs11130217;rs1491985	Giusti-Rodriguez_et_al_2019	Fetal_Cortex	3:49730000-49740000	3:49700000-49710000	HiC	NA	intra	2.96984e-21
rs11130217;rs1491985	PsychENCODE	Promoter_anchored_loops	3:49730000-49740000	3:49020000-49030000	HiC	ENSG00000178467	intra	.
rs11130217;rs1491985	PsychENCODE	Promoter_anchored_loops	3:49730000-49740000	3:49050000-49060000	HiC	ENSG00000178149:ENSG00000178057	intra	.
rs11130217;rs1491985	PsychENCODE	Promoter_anchored_loops	3:49730000-49740000	3:49160000-49170000	HiC	NA	intra	.
rs11130217;rs1491985	PsychENCODE	Promoter_anchored_loops	3:49730000-49740000	3:49170000-49180000	HiC	ENSG00000172037	intra	.
rs11130217;rs1491985	PsychENCODE	Promoter_anchored_loops	3:49730000-49740000	3:49750000-49760000	HiC	NA	intra	.
rs11130217;rs1491985	PsychENCODE	Promoter_anchored_loops	3:49730000-49740000	3:50210000-50220000	HiC	NA	intra	.
rs11130217;rs1491985	PsychENCODE	Promoter_anchored_loops	3:49730000-49740000	3:50320000-50330000	HiC	ENSG00000214706	intra	.
rs11130217;rs1491985	PsychENCODE	Promoter_anchored_loops	3:49730000-49740000	3:48930000-48940000	HiC	ENSG00000178537	intra	.
rs11130217;rs1491985	PsychENCODE	Promoter_anchored_loops	3:49730000-49740000	3:49020000-49030000	HiC	ENSG00000178467	intra	.
rs11130217;rs1491985	PsychENCODE	Promoter_anchored_loops	3:49730000-49740000	3:49050000-49060000	HiC	ENSG00000178149:ENSG00000178057	intra	.
rs11130217;rs1491985	PsychENCODE	Promoter_anchored_loops	3:49730000-49740000	3:49160000-49170000	HiC	NA	intra	.
rs11130217;rs1491985	PsychENCODE	Promoter_anchored_loops	3:49730000-49740000	3:49170000-49180000	HiC	ENSG00000172037	intra	.
rs11130217;rs1491985	PsychENCODE	Promoter_anchored_loops	3:49730000-49740000	3:49430000-49440000	HiC	NA	intra	.
rs11130217;rs1491985	PsychENCODE	Promoter_anchored_loops	3:49730000-49740000	3:49520000-49530000	HiC	NA	intra	.
rs11130217;rs1491985	PsychENCODE	Promoter_anchored_loops	3:49730000-49740000	3:49590000-49600000	HiC	ENSG00000164061	intra	.
rs11130217;rs1491985	PsychENCODE	Promoter_anchored_loops	3:49730000-49740000	3:49750000-49760000	HiC	NA	intra	.
rs11130217;rs1491985	PsychENCODE	Promoter_anchored_loops	3:49730000-49740000	3:49860000-49870000	HiC	NA	intra	.
rs11130217;rs1491985	PsychENCODE	Promoter_anchored_loops	3:49730000-49740000	3:49870000-49880000	HiC	NA	intra	.
rs11130217;rs1491985	PsychENCODE	Promoter_anchored_loops	3:49730000-49740000	3:49940000-49950000	HiC	ENSG00000164078:ENSG00000228008	intra	.
rs11130217;rs1491985	PsychENCODE	Promoter_anchored_loops	3:49730000-49740000	3:49950000-49960000	HiC	NA	intra	.
rs11130217;rs1491985	PsychENCODE	Promoter_anchored_loops	3:49730000-49740000	3:50160000-50170000	HiC	NA	intra	.
rs11130217;rs1491985	PsychENCODE	Promoter_anchored_loops	3:49730000-49740000	3:50210000-50220000	HiC	NA	intra	.
rs11130217;rs1491985	PsychENCODE	Promoter_anchored_loops	3:49730000-49740000	3:50320000-50330000	HiC	ENSG00000214706	intra	.
rs11709734	PsychENCODE	Promoter_anchored_loops	3:49740000-49750000	3:48940000-48950000	HiC	NA	intra	.
rs11709734	PsychENCODE	Promoter_anchored_loops	3:49740000-49750000	3:49030000-49040000	HiC	NA	intra	.
rs11709734	PsychENCODE	Promoter_anchored_loops	3:49740000-49750000	3:49180000-49190000	HiC	NA	intra	.
rs11709734	PsychENCODE	Promoter_anchored_loops	3:49740000-49750000	3:50310000-50320000	HiC	ENSG00000179564	intra	.
rs11709734	PsychENCODE	Promoter_anchored_loops	3:49740000-49750000	3:50400000-50410000	HiC	NA	intra	.
rs11709734	PsychENCODE	Promoter_anchored_loops	3:49740000-49750000	3:50410000-50420000	HiC	NA	intra	.
rs12715437;rs11720705;rs7628207	Giusti-Rodriguez_et_al_2019	Adult_Cortex	3:49750000-49760000	3:49860000-49870000	HiC	NA	intra	1.13175e-19
rs12715437;rs11720705;rs7628207	Giusti-Rodriguez_et_al_2019	Adult_Cortex	3:49750000-49760000	3:49870000-49880000	HiC	NA	intra	2.55329e-15
rs12715437;rs11720705;rs7628207	Giusti-Rodriguez_et_al_2019	Adult_Cortex	3:49750000-49760000	3:49890000-49900000	HiC	ENSG00000183763	intra	2.85873e-20
rs12715437;rs11720705;rs7628207	Giusti-Rodriguez_et_al_2019	Adult_Cortex	3:49750000-49760000	3:49900000-49910000	HiC	ENSG00000164076	intra	1.79527e-18
rs12715437;rs11720705;rs7628207	Giusti-Rodriguez_et_al_2019	Adult_Cortex	3:49750000-49760000	3:49960000-49970000	HiC	ENSG00000164077	intra	1.19747e-27
rs12715437;rs11720705;rs7628207	Giusti-Rodriguez_et_al_2019	Adult_Cortex	3:49750000-49760000	3:50130000-50140000	HiC	NA	intra	2.29322e-11
rs12715437;rs11720705;rs7628207	Giusti-Rodriguez_et_al_2019	Adult_Cortex	3:49750000-49760000	3:50220000-50230000	HiC	ENSG00000114349	intra	3.14097e-48
rs12715437;rs11720705;rs7628207	Giusti-Rodriguez_et_al_2019	Adult_Cortex	3:49750000-49760000	3:50260000-50270000	HiC	ENSG00000114353	intra	3.36782e-30
rs12715437;rs11720705;rs7628207	Giusti-Rodriguez_et_al_2019	Adult_Cortex	3:49750000-49760000	3:50360000-50370000	HiC	ENSG00000068001:ENSG00000114383	intra	1.3671e-11
rs12715437;rs11720705;rs7628207	Giusti-Rodriguez_et_al_2019	Adult_Cortex	3:49750000-49760000	3:49040000-49050000	HiC	ENSG00000178252	intra	2.38572e-14
rs12715437;rs11720705;rs7628207	Giusti-Rodriguez_et_al_2019	Adult_Cortex	3:49750000-49760000	3:49210000-49220000	HiC	NA	intra	1.0559e-11
rs12715437;rs11720705;rs7628207	Giusti-Rodriguez_et_al_2019	Adult_Cortex	3:49750000-49760000	3:49300000-49310000	HiC	NA	intra	7.97946e-27
rs12715437;rs11720705;rs7628207	Giusti-Rodriguez_et_al_2019	Adult_Cortex	3:49750000-49760000	3:49560000-49570000	HiC	NA	intra	7.23639e-17
rs12715437;rs11720705;rs7628207	Giusti-Rodriguez_et_al_2019	Adult_Cortex	3:49750000-49760000	3:49580000-49590000	HiC	NA	intra	4.91936e-14
rs12715437;rs11720705;rs7628207	Giusti-Rodriguez_et_al_2019	Fetal_Cortex	3:49750000-49760000	3:49890000-49900000	HiC	ENSG00000183763	intra	3.35062e-17
rs12715437;rs11720705;rs7628207	Giusti-Rodriguez_et_al_2019	Fetal_Cortex	3:49750000-49760000	3:49960000-49970000	HiC	ENSG00000164077	intra	2.91402e-37
rs12715437;rs11720705;rs7628207	Giusti-Rodriguez_et_al_2019	Fetal_Cortex	3:49750000-49760000	3:50220000-50230000	HiC	ENSG00000114349	intra	1.28236e-37
rs12715437;rs11720705;rs7628207	Giusti-Rodriguez_et_al_2019	Fetal_Cortex	3:49750000-49760000	3:50260000-50270000	HiC	ENSG00000114353	intra	1.01111e-30
rs12715437;rs11720705;rs7628207	Giusti-Rodriguez_et_al_2019	Fetal_Cortex	3:49750000-49760000	3:50280000-50290000	HiC	NA	intra	6.01253e-22
rs12715437;rs11720705;rs7628207	Giusti-Rodriguez_et_al_2019	Fetal_Cortex	3:49750000-49760000	3:50360000-50370000	HiC	ENSG00000068001:ENSG00000114383	intra	7.61395e-19
rs12715437;rs11720705;rs7628207	Giusti-Rodriguez_et_al_2019	Fetal_Cortex	3:49750000-49760000	3:49040000-49050000	HiC	ENSG00000178252	intra	3.49098e-20
rs12715437;rs11720705;rs7628207	Giusti-Rodriguez_et_al_2019	Fetal_Cortex	3:49750000-49760000	3:49300000-49310000	HiC	NA	intra	4.90403e-24
rs12715437;rs11720705;rs7628207	Giusti-Rodriguez_et_al_2019	Fetal_Cortex	3:49750000-49760000	3:49450000-49460000	HiC	ENSG00000067560:ENSG00000145022:ENSG00000145020	intra	3.95634e-18
rs12715437;rs11720705;rs7628207	PsychENCODE	Promoter_anchored_loops	3:49750000-49760000	3:49180000-49190000	HiC	NA	intra	.
rs12715437;rs11720705;rs7628207	PsychENCODE	Promoter_anchored_loops	3:49750000-49760000	3:49730000-49740000	HiC	NA	intra	.
rs12715437;rs11720705;rs7628207	PsychENCODE	Promoter_anchored_loops	3:49750000-49760000	3:49880000-49890000	HiC	NA	intra	.
rs12715437;rs11720705;rs7628207	PsychENCODE	Promoter_anchored_loops	3:49750000-49760000	3:50330000-50340000	HiC	ENSG00000214706:ENSG00000186792:ENSG00000243477	intra	.
rs12715437;rs11720705;rs7628207	PsychENCODE	Promoter_anchored_loops	3:49750000-49760000	3:50350000-50360000	HiC	ENSG00000114378:ENSG00000068001	intra	.
rs12715437;rs11720705;rs7628207	PsychENCODE	Promoter_anchored_loops	3:49750000-49760000	3:49180000-49190000	HiC	NA	intra	.
rs12715437;rs11720705;rs7628207	PsychENCODE	Promoter_anchored_loops	3:49750000-49760000	3:49560000-49570000	HiC	NA	intra	.
rs12715437;rs11720705;rs7628207	PsychENCODE	Promoter_anchored_loops	3:49750000-49760000	3:49730000-49740000	HiC	NA	intra	.
rs12715437;rs11720705;rs7628207	PsychENCODE	Promoter_anchored_loops	3:49750000-49760000	3:49810000-49820000	HiC	NA	intra	.
rs12715437;rs11720705;rs7628207	PsychENCODE	Promoter_anchored_loops	3:49750000-49760000	3:49820000-49830000	HiC	ENSG00000176095	intra	.
rs12715437;rs11720705;rs7628207	PsychENCODE	Promoter_anchored_loops	3:49750000-49760000	3:49880000-49890000	HiC	NA	intra	.
rs12715437;rs11720705;rs7628207	PsychENCODE	Promoter_anchored_loops	3:49750000-49760000	3:49910000-49920000	HiC	NA	intra	.
rs12715437;rs11720705;rs7628207	PsychENCODE	Promoter_anchored_loops	3:49750000-49760000	3:50330000-50340000	HiC	ENSG00000214706:ENSG00000186792:ENSG00000243477	intra	.
rs12715437;rs11720705;rs7628207	PsychENCODE	Promoter_anchored_loops	3:49750000-49760000	3:50340000-50350000	HiC	ENSG00000114378	intra	.
rs12715437;rs11720705;rs7628207	PsychENCODE	Promoter_anchored_loops	3:49750000-49760000	3:50350000-50360000	HiC	ENSG00000114378:ENSG00000068001	intra	.
rs200287431;rs9870858;rs62262722	Giusti-Rodriguez_et_al_2019	Adult_Cortex	3:49760000-49770000	3:49810000-49820000	HiC	NA	intra	1.35489e-13
rs200287431;rs9870858;rs62262722	Giusti-Rodriguez_et_al_2019	Adult_Cortex	3:49760000-49770000	3:49870000-49880000	HiC	NA	intra	4.87855e-12
rs200287431;rs9870858;rs62262722	Giusti-Rodriguez_et_al_2019	Adult_Cortex	3:49760000-49770000	3:49890000-49900000	HiC	ENSG00000183763	intra	8.27686e-12
rs200287431;rs9870858;rs62262722	Giusti-Rodriguez_et_al_2019	Adult_Cortex	3:49760000-49770000	3:49900000-49910000	HiC	ENSG00000164076	intra	7.28961e-22
rs200287431;rs9870858;rs62262722	Giusti-Rodriguez_et_al_2019	Adult_Cortex	3:49760000-49770000	3:49930000-49940000	HiC	NA	intra	6.1633e-12
rs200287431;rs9870858;rs62262722	Giusti-Rodriguez_et_al_2019	Adult_Cortex	3:49760000-49770000	3:49960000-49970000	HiC	ENSG00000164077	intra	1.05469e-38
rs200287431;rs9870858;rs62262722	Giusti-Rodriguez_et_al_2019	Adult_Cortex	3:49760000-49770000	3:50220000-50230000	HiC	ENSG00000114349	intra	4.88884e-26
rs200287431;rs9870858;rs62262722	Giusti-Rodriguez_et_al_2019	Adult_Cortex	3:49760000-49770000	3:50260000-50270000	HiC	ENSG00000114353	intra	6.81941e-28
rs200287431;rs9870858;rs62262722	Giusti-Rodriguez_et_al_2019	Adult_Cortex	3:49760000-49770000	3:50280000-50290000	HiC	NA	intra	5.68554e-14
rs200287431;rs9870858;rs62262722	Giusti-Rodriguez_et_al_2019	Adult_Cortex	3:49760000-49770000	3:50300000-50310000	HiC	NA	intra	3.24819e-14
rs200287431;rs9870858;rs62262722	Giusti-Rodriguez_et_al_2019	Adult_Cortex	3:49760000-49770000	3:47860000-47870000	HiC	NA	intra	3.44482e-12
rs200287431;rs9870858;rs62262722	Giusti-Rodriguez_et_al_2019	Adult_Cortex	3:49760000-49770000	3:49040000-49050000	HiC	ENSG00000178252	intra	1.87785e-14
rs200287431;rs9870858;rs62262722	Giusti-Rodriguez_et_al_2019	Adult_Cortex	3:49760000-49770000	3:49300000-49310000	HiC	NA	intra	4.83656e-25
rs200287431;rs9870858;rs62262722	Giusti-Rodriguez_et_al_2019	Adult_Cortex	3:49760000-49770000	3:49540000-49550000	HiC	NA	intra	4.41979e-16
rs200287431;rs9870858;rs62262722	Giusti-Rodriguez_et_al_2019	Adult_Cortex	3:49760000-49770000	3:49560000-49570000	HiC	NA	intra	1.16787e-12
rs200287431;rs9870858;rs62262722	Giusti-Rodriguez_et_al_2019	Adult_Cortex	3:49760000-49770000	3:49730000-49740000	HiC	NA	intra	1.25942e-21
rs200287431;rs9870858;rs62262722	Giusti-Rodriguez_et_al_2019	Fetal_Cortex	3:49760000-49770000	3:49810000-49820000	HiC	NA	intra	5.76867e-18
rs200287431;rs9870858;rs62262722	Giusti-Rodriguez_et_al_2019	Fetal_Cortex	3:49760000-49770000	3:49860000-49870000	HiC	NA	intra	9.32342e-12
rs200287431;rs9870858;rs62262722	Giusti-Rodriguez_et_al_2019	Fetal_Cortex	3:49760000-49770000	3:49890000-49900000	HiC	ENSG00000183763	intra	3.10048e-19
rs200287431;rs9870858;rs62262722	Giusti-Rodriguez_et_al_2019	Fetal_Cortex	3:49760000-49770000	3:49900000-49910000	HiC	ENSG00000164076	intra	3.35376e-22
rs200287431;rs9870858;rs62262722	Giusti-Rodriguez_et_al_2019	Fetal_Cortex	3:49760000-49770000	3:49960000-49970000	HiC	ENSG00000164077	intra	1.95025e-42
rs200287431;rs9870858;rs62262722	Giusti-Rodriguez_et_al_2019	Fetal_Cortex	3:49760000-49770000	3:50220000-50230000	HiC	ENSG00000114349	intra	2.27302e-39
rs200287431;rs9870858;rs62262722	Giusti-Rodriguez_et_al_2019	Fetal_Cortex	3:49760000-49770000	3:50260000-50270000	HiC	ENSG00000114353	intra	7.28507e-26
rs200287431;rs9870858;rs62262722	Giusti-Rodriguez_et_al_2019	Fetal_Cortex	3:49760000-49770000	3:49040000-49050000	HiC	ENSG00000178252	intra	8.17011e-17
rs200287431;rs9870858;rs62262722	Giusti-Rodriguez_et_al_2019	Fetal_Cortex	3:49760000-49770000	3:49300000-49310000	HiC	NA	intra	5.36214e-26
rs200287431;rs9870858;rs62262722	Giusti-Rodriguez_et_al_2019	Fetal_Cortex	3:49760000-49770000	3:49450000-49460000	HiC	ENSG00000067560:ENSG00000145022:ENSG00000145020	intra	6.91847e-14
rs200287431;rs9870858;rs62262722	Giusti-Rodriguez_et_al_2019	Fetal_Cortex	3:49760000-49770000	3:49730000-49740000	HiC	NA	intra	3.8521e-29
rs200287431;rs9870858;rs62262722	PsychENCODE	Promoter_anchored_loops	3:49760000-49770000	3:49120000-49130000	HiC	NA	intra	.
rs200287431;rs9870858;rs62262722	PsychENCODE	Promoter_anchored_loops	3:49760000-49770000	3:49360000-49370000	HiC	NA	intra	.
rs200287431;rs9870858;rs62262722	PsychENCODE	Promoter_anchored_loops	3:49760000-49770000	3:49880000-49890000	HiC	NA	intra	.
rs200287431;rs9870858;rs62262722	PsychENCODE	Promoter_anchored_loops	3:49760000-49770000	3:50370000-50380000	HiC	ENSG00000068028	intra	.
rs9849038;rs77473999;rs535632221	PsychENCODE	Promoter_anchored_loops	3:49770000-49780000	3:49880000-49890000	HiC	NA	intra	.
rs9849038;rs77473999;rs535632221	PsychENCODE	Promoter_anchored_loops	3:49770000-49780000	3:48820000-48830000	HiC	NA	intra	.
rs9849038;rs77473999;rs535632221	PsychENCODE	Promoter_anchored_loops	3:49770000-49780000	3:49060000-49070000	HiC	ENSG00000178035	intra	.
rs9849038;rs77473999;rs535632221	PsychENCODE	Promoter_anchored_loops	3:49770000-49780000	3:49640000-49650000	HiC	NA	intra	.
rs9849038;rs77473999;rs535632221	PsychENCODE	Promoter_anchored_loops	3:49770000-49780000	3:49810000-49820000	HiC	NA	intra	.
rs9849038;rs77473999;rs535632221	PsychENCODE	Promoter_anchored_loops	3:49770000-49780000	3:49850000-49860000	HiC	ENSG00000182179	intra	.
rs9849038;rs77473999;rs535632221	PsychENCODE	Promoter_anchored_loops	3:49770000-49780000	3:49860000-49870000	HiC	NA	intra	.
rs9849038;rs77473999;rs535632221	PsychENCODE	Promoter_anchored_loops	3:49770000-49780000	3:49870000-49880000	HiC	NA	intra	.
rs9849038;rs77473999;rs535632221	PsychENCODE	Promoter_anchored_loops	3:49770000-49780000	3:49880000-49890000	HiC	NA	intra	.
rs9849038;rs77473999;rs535632221	PsychENCODE	Promoter_anchored_loops	3:49770000-49780000	3:49910000-49920000	HiC	NA	intra	.
rs9849038;rs77473999;rs535632221	PsychENCODE	Promoter_anchored_loops	3:49770000-49780000	3:50090000-50100000	HiC	NA	intra	.
rs9849038;rs77473999;rs535632221	PsychENCODE	Promoter_anchored_loops	3:49770000-49780000	3:50110000-50120000	HiC	NA	intra	.
rs140813356;rs6785593;rs9835157;rs7621797	PsychENCODE	Promoter_anchored_loops	3:49790000-49800000	3:49990000-50000000	HiC	NA	intra	.
rs140813356;rs6785593;rs9835157;rs7621797	PsychENCODE	Promoter_anchored_loops	3:49790000-49800000	3:50010000-50020000	HiC	NA	intra	.
rs6804970;rs62262730;rs7652179;rs9870755	PsychENCODE	Promoter_anchored_loops	3:49800000-49810000	3:49970000-49980000	HiC	ENSG00000004534	intra	.
rs148383796;rs7613603;rs184219667;rs373797031;rs376938854;rs62260663;rs9829155	Giusti-Rodriguez_et_al_2019	Adult_Cortex	3:49810000-49820000	3:49900000-49910000	HiC	ENSG00000164076	intra	1.97574e-14
rs148383796;rs7613603;rs184219667;rs373797031;rs376938854;rs62260663;rs9829155	Giusti-Rodriguez_et_al_2019	Adult_Cortex	3:49810000-49820000	3:49960000-49970000	HiC	ENSG00000164077	intra	1.51229e-27
rs148383796;rs7613603;rs184219667;rs373797031;rs376938854;rs62260663;rs9829155	Giusti-Rodriguez_et_al_2019	Adult_Cortex	3:49810000-49820000	3:50220000-50230000	HiC	ENSG00000114349	intra	8.00198e-16
rs148383796;rs7613603;rs184219667;rs373797031;rs376938854;rs62260663;rs9829155	Giusti-Rodriguez_et_al_2019	Adult_Cortex	3:49810000-49820000	3:50260000-50270000	HiC	ENSG00000114353	intra	9.63769e-15
rs148383796;rs7613603;rs184219667;rs373797031;rs376938854;rs62260663;rs9829155	Giusti-Rodriguez_et_al_2019	Adult_Cortex	3:49810000-49820000	3:49760000-49770000	HiC	ENSG00000176020:ENSG00000173540	intra	1.35489e-13
rs148383796;rs7613603;rs184219667;rs373797031;rs376938854;rs62260663;rs9829155	Giusti-Rodriguez_et_al_2019	Fetal_Cortex	3:49810000-49820000	3:49860000-49870000	HiC	NA	intra	2.83004e-16
rs148383796;rs7613603;rs184219667;rs373797031;rs376938854;rs62260663;rs9829155	Giusti-Rodriguez_et_al_2019	Fetal_Cortex	3:49810000-49820000	3:49960000-49970000	HiC	ENSG00000164077	intra	3.57576e-44
rs148383796;rs7613603;rs184219667;rs373797031;rs376938854;rs62260663;rs9829155	Giusti-Rodriguez_et_al_2019	Fetal_Cortex	3:49810000-49820000	3:50220000-50230000	HiC	ENSG00000114349	intra	3.53159e-34
rs148383796;rs7613603;rs184219667;rs373797031;rs376938854;rs62260663;rs9829155	Giusti-Rodriguez_et_al_2019	Fetal_Cortex	3:49810000-49820000	3:50260000-50270000	HiC	ENSG00000114353	intra	2.59258e-31
rs148383796;rs7613603;rs184219667;rs373797031;rs376938854;rs62260663;rs9829155	Giusti-Rodriguez_et_al_2019	Fetal_Cortex	3:49810000-49820000	3:50360000-50370000	HiC	ENSG00000068001:ENSG00000114383	intra	3.45139e-17
rs148383796;rs7613603;rs184219667;rs373797031;rs376938854;rs62260663;rs9829155	Giusti-Rodriguez_et_al_2019	Fetal_Cortex	3:49810000-49820000	3:49300000-49310000	HiC	NA	intra	3.80192e-25
rs148383796;rs7613603;rs184219667;rs373797031;rs376938854;rs62260663;rs9829155	Giusti-Rodriguez_et_al_2019	Fetal_Cortex	3:49810000-49820000	3:49730000-49740000	HiC	NA	intra	4.07951e-12
rs148383796;rs7613603;rs184219667;rs373797031;rs376938854;rs62260663;rs9829155	Giusti-Rodriguez_et_al_2019	Fetal_Cortex	3:49810000-49820000	3:49760000-49770000	HiC	ENSG00000176020:ENSG00000173540	intra	5.76867e-18
rs148383796;rs7613603;rs184219667;rs373797031;rs376938854;rs62260663;rs9829155	PsychENCODE	Promoter_anchored_loops	3:49810000-49820000	3:49750000-49760000	HiC	NA	intra	.
rs148383796;rs7613603;rs184219667;rs373797031;rs376938854;rs62260663;rs9829155	PsychENCODE	Promoter_anchored_loops	3:49810000-49820000	3:49770000-49780000	HiC	NA	intra	.
rs148383796;rs7613603;rs184219667;rs373797031;rs376938854;rs62260663;rs9829155	PsychENCODE	Promoter_anchored_loops	3:49810000-49820000	3:49780000-49790000	HiC	NA	intra	.
rs148383796;rs7613603;rs184219667;rs373797031;rs376938854;rs62260663;rs9829155	PsychENCODE	Promoter_anchored_loops	3:49810000-49820000	3:49970000-49980000	HiC	ENSG00000004534	intra	.
rs9836756;rs9851651;rs9851930;rs7620848;rs7637711	Giusti-Rodriguez_et_al_2019	Adult_Cortex	3:49820000-49830000	3:50220000-50230000	HiC	ENSG00000114349	intra	3.36881e-13
rs9836756;rs9851651;rs9851930;rs7620848;rs7637711	Giusti-Rodriguez_et_al_2019	Adult_Cortex	3:49820000-49830000	3:50260000-50270000	HiC	ENSG00000114353	intra	1.91871e-15
rs9836756;rs9851651;rs9851930;rs7620848;rs7637711	PsychENCODE	Promoter_anchored_loops	3:49820000-49830000	3:49750000-49760000	HiC	NA	intra	.
rs9836756;rs9851651;rs9851930;rs7620848;rs7637711	PsychENCODE	Promoter_anchored_loops	3:49820000-49830000	3:50400000-50410000	HiC	NA	intra	.
rs9836756;rs9851651;rs9851930;rs7620848;rs7637711	PsychENCODE	Promoter_anchored_loops	3:49820000-49830000	3:50410000-50420000	HiC	NA	intra	.
rs6809879;rs6790568	PsychENCODE	Promoter_anchored_loops	3:49830000-49840000	3:49880000-49890000	HiC	NA	intra	.
rs6809879;rs6790568	PsychENCODE	Promoter_anchored_loops	3:49830000-49840000	3:50060000-50070000	HiC	NA	intra	.
rs6809879;rs6790568	PsychENCODE	Promoter_anchored_loops	3:49830000-49840000	3:50210000-50220000	HiC	NA	intra	.
rs6809879;rs6790568	PsychENCODE	Promoter_anchored_loops	3:49830000-49840000	3:50530000-50540000	HiC	NA	intra	.
rs6809879;rs6790568	PsychENCODE	Promoter_anchored_loops	3:49830000-49840000	3:50550000-50560000	HiC	NA	intra	.
rs6809879;rs6790568	PsychENCODE	Promoter_anchored_loops	3:49830000-49840000	3:50630000-50640000	HiC	NA	intra	.
rs58339610;rs1799844;rs28535523	PsychENCODE	Promoter_anchored_loops	3:49840000-49850000	3:49780000-49790000	HiC	NA	intra	.
rs58339610;rs1799844;rs28535523	PsychENCODE	Promoter_anchored_loops	3:49840000-49850000	3:49880000-49890000	HiC	NA	intra	.
rs58339610;rs1799844;rs28535523	PsychENCODE	Promoter_anchored_loops	3:49840000-49850000	3:50060000-50070000	HiC	NA	intra	.
rs58339610;rs1799844;rs28535523	PsychENCODE	Promoter_anchored_loops	3:49840000-49850000	3:50210000-50220000	HiC	NA	intra	.
rs58339610;rs1799844;rs28535523	PsychENCODE	Promoter_anchored_loops	3:49840000-49850000	3:50530000-50540000	HiC	NA	intra	.
rs58339610;rs1799844;rs28535523	PsychENCODE	Promoter_anchored_loops	3:49840000-49850000	3:50550000-50560000	HiC	NA	intra	.
rs58339610;rs1799844;rs28535523	PsychENCODE	Promoter_anchored_loops	3:49840000-49850000	3:50630000-50640000	HiC	NA	intra	.
rs58339610	PsychENCODE	EP_links_oneway	3:49844786-49845152	3:49779000-49781000	EP	NA	intra	.
rs58339610	PsychENCODE	EP_links_oneway	3:49844786-49845152	3:49879000-49881000	EP	NA	intra	.
rs58339610	PsychENCODE	EP_links_oneway	3:49844786-49845152	3:50209000-50211000	EP	NA	intra	.
rs58339610	PsychENCODE	EP_links_oneway	3:49844786-49845152	3:50209000-50211000	EP	NA	intra	.
rs62260720;rs55997059	PsychENCODE	Promoter_anchored_loops	3:49850000-49860000	3:49770000-49780000	HiC	NA	intra	.
rs62260720;rs55997059	PsychENCODE	Promoter_anchored_loops	3:49850000-49860000	3:49780000-49790000	HiC	NA	intra	.
rs62260720;rs55997059	PsychENCODE	Promoter_anchored_loops	3:49850000-49860000	3:50060000-50070000	HiC	NA	intra	.
rs62260720;rs55997059	PsychENCODE	Promoter_anchored_loops	3:49850000-49860000	3:50210000-50220000	HiC	NA	intra	.
rs62260720;rs55997059	PsychENCODE	Promoter_anchored_loops	3:49850000-49860000	3:50530000-50540000	HiC	NA	intra	.
rs62260720;rs55997059	PsychENCODE	Promoter_anchored_loops	3:49850000-49860000	3:50550000-50560000	HiC	NA	intra	.
rs62260720;rs55997059	PsychENCODE	Promoter_anchored_loops	3:49850000-49860000	3:50630000-50640000	HiC	NA	intra	.
rs112908707;rs35129566;rs7649428	Giusti-Rodriguez_et_al_2019	Adult_Cortex	3:49860000-49870000	3:49960000-49970000	HiC	ENSG00000164077	intra	1.31803e-14
rs112908707;rs35129566;rs7649428	Giusti-Rodriguez_et_al_2019	Adult_Cortex	3:49860000-49870000	3:50220000-50230000	HiC	ENSG00000114349	intra	1.34274e-31
rs112908707;rs35129566;rs7649428	Giusti-Rodriguez_et_al_2019	Adult_Cortex	3:49860000-49870000	3:49750000-49760000	HiC	NA	intra	1.13175e-19
rs112908707;rs35129566;rs7649428	Giusti-Rodriguez_et_al_2019	Fetal_Cortex	3:49860000-49870000	3:49890000-49900000	HiC	ENSG00000183763	intra	2.62227e-14
rs112908707;rs35129566;rs7649428	Giusti-Rodriguez_et_al_2019	Fetal_Cortex	3:49860000-49870000	3:49900000-49910000	HiC	ENSG00000164076	intra	3.20108e-17
rs112908707;rs35129566;rs7649428	Giusti-Rodriguez_et_al_2019	Fetal_Cortex	3:49860000-49870000	3:49960000-49970000	HiC	ENSG00000164077	intra	4.04392e-29
rs112908707;rs35129566;rs7649428	Giusti-Rodriguez_et_al_2019	Fetal_Cortex	3:49860000-49870000	3:50220000-50230000	HiC	ENSG00000114349	intra	2.46939e-18
rs112908707;rs35129566;rs7649428	Giusti-Rodriguez_et_al_2019	Fetal_Cortex	3:49860000-49870000	3:50260000-50270000	HiC	ENSG00000114353	intra	1.0672e-25
rs112908707;rs35129566;rs7649428	Giusti-Rodriguez_et_al_2019	Fetal_Cortex	3:49860000-49870000	3:49760000-49770000	HiC	ENSG00000176020:ENSG00000173540	intra	9.32342e-12
rs112908707;rs35129566;rs7649428	Giusti-Rodriguez_et_al_2019	Fetal_Cortex	3:49860000-49870000	3:49810000-49820000	HiC	NA	intra	2.83004e-16
rs112908707;rs35129566;rs7649428	PsychENCODE	Promoter_anchored_loops	3:49860000-49870000	3:49090000-49100000	HiC	NA	intra	.
rs112908707;rs35129566;rs7649428	PsychENCODE	Promoter_anchored_loops	3:49860000-49870000	3:49330000-49340000	HiC	NA	intra	.
rs112908707;rs35129566;rs7649428	PsychENCODE	Promoter_anchored_loops	3:49860000-49870000	3:49730000-49740000	HiC	NA	intra	.
rs112908707;rs35129566;rs7649428	PsychENCODE	Promoter_anchored_loops	3:49860000-49870000	3:49770000-49780000	HiC	NA	intra	.
rs112908707;rs35129566;rs7649428	PsychENCODE	Promoter_anchored_loops	3:49860000-49870000	3:49880000-49890000	HiC	NA	intra	.
rs61557789;rs62260723;rs59684465;rs1996663;rs1996664	Giusti-Rodriguez_et_al_2019	Adult_Cortex	3:49870000-49880000	3:49890000-49900000	HiC	ENSG00000183763	intra	3.01588e-18
rs61557789;rs62260723;rs59684465;rs1996663;rs1996664	Giusti-Rodriguez_et_al_2019	Adult_Cortex	3:49870000-49880000	3:49960000-49970000	HiC	ENSG00000164077	intra	3.14841e-19
rs61557789;rs62260723;rs59684465;rs1996663;rs1996664	Giusti-Rodriguez_et_al_2019	Adult_Cortex	3:49870000-49880000	3:50220000-50230000	HiC	ENSG00000114349	intra	5.26373e-14
rs61557789;rs62260723;rs59684465;rs1996663;rs1996664	Giusti-Rodriguez_et_al_2019	Adult_Cortex	3:49870000-49880000	3:50260000-50270000	HiC	ENSG00000114353	intra	7.50964e-14
rs61557789;rs62260723;rs59684465;rs1996663;rs1996664	Giusti-Rodriguez_et_al_2019	Adult_Cortex	3:49870000-49880000	3:49730000-49740000	HiC	NA	intra	1.32012e-13
rs61557789;rs62260723;rs59684465;rs1996663;rs1996664	Giusti-Rodriguez_et_al_2019	Adult_Cortex	3:49870000-49880000	3:49750000-49760000	HiC	NA	intra	2.55329e-15
rs61557789;rs62260723;rs59684465;rs1996663;rs1996664	Giusti-Rodriguez_et_al_2019	Adult_Cortex	3:49870000-49880000	3:49760000-49770000	HiC	ENSG00000176020:ENSG00000173540	intra	4.87855e-12
rs61557789;rs62260723;rs59684465;rs1996663;rs1996664	PsychENCODE	Promoter_anchored_loops	3:49870000-49880000	3:49730000-49740000	HiC	NA	intra	.
rs61557789;rs62260723;rs59684465;rs1996663;rs1996664	PsychENCODE	Promoter_anchored_loops	3:49870000-49880000	3:49770000-49780000	HiC	NA	intra	.
rs1996663	PsychENCODE	EP_links_oneway	3:49877694-49878349	3:49729000-49731000	EP	NA	intra	.
rs368456168;rs146175744;rs77941694;rs370057132	PsychENCODE	Promoter_anchored_loops	3:49880000-49890000	3:49030000-49040000	HiC	NA	intra	.
rs368456168;rs146175744;rs77941694;rs370057132	PsychENCODE	Promoter_anchored_loops	3:49880000-49890000	3:49580000-49590000	HiC	NA	intra	.
rs368456168;rs146175744;rs77941694;rs370057132	PsychENCODE	Promoter_anchored_loops	3:49880000-49890000	3:49750000-49760000	HiC	NA	intra	.
rs368456168;rs146175744;rs77941694;rs370057132	PsychENCODE	Promoter_anchored_loops	3:49880000-49890000	3:49770000-49780000	HiC	NA	intra	.
rs368456168;rs146175744;rs77941694;rs370057132	PsychENCODE	Promoter_anchored_loops	3:49880000-49890000	3:49930000-49940000	HiC	NA	intra	.
rs368456168;rs146175744;rs77941694;rs370057132	PsychENCODE	Promoter_anchored_loops	3:49880000-49890000	3:49030000-49040000	HiC	NA	intra	.
rs368456168;rs146175744;rs77941694;rs370057132	PsychENCODE	Promoter_anchored_loops	3:49880000-49890000	3:49240000-49250000	HiC	NA	intra	.
rs368456168;rs146175744;rs77941694;rs370057132	PsychENCODE	Promoter_anchored_loops	3:49880000-49890000	3:49570000-49580000	HiC	NA	intra	.
rs368456168;rs146175744;rs77941694;rs370057132	PsychENCODE	Promoter_anchored_loops	3:49880000-49890000	3:49580000-49590000	HiC	NA	intra	.
rs368456168;rs146175744;rs77941694;rs370057132	PsychENCODE	Promoter_anchored_loops	3:49880000-49890000	3:49610000-49620000	HiC	NA	intra	.
rs368456168;rs146175744;rs77941694;rs370057132	PsychENCODE	Promoter_anchored_loops	3:49880000-49890000	3:49750000-49760000	HiC	NA	intra	.
rs368456168;rs146175744;rs77941694;rs370057132	PsychENCODE	Promoter_anchored_loops	3:49880000-49890000	3:49760000-49770000	HiC	ENSG00000176020:ENSG00000173540	intra	.
rs368456168;rs146175744;rs77941694;rs370057132	PsychENCODE	Promoter_anchored_loops	3:49880000-49890000	3:49770000-49780000	HiC	NA	intra	.
rs368456168;rs146175744;rs77941694;rs370057132	PsychENCODE	Promoter_anchored_loops	3:49880000-49890000	3:49830000-49840000	HiC	ENSG00000187492	intra	.
rs368456168;rs146175744;rs77941694;rs370057132	PsychENCODE	Promoter_anchored_loops	3:49880000-49890000	3:49840000-49850000	HiC	ENSG00000185614	intra	.
rs368456168;rs146175744;rs77941694;rs370057132	PsychENCODE	Promoter_anchored_loops	3:49880000-49890000	3:49860000-49870000	HiC	NA	intra	.
rs368456168;rs146175744;rs77941694;rs370057132	PsychENCODE	Promoter_anchored_loops	3:49880000-49890000	3:49930000-49940000	HiC	NA	intra	.
rs368456168;rs146175744;rs77941694;rs370057132	PsychENCODE	Promoter_anchored_loops	3:49880000-49890000	3:49940000-49950000	HiC	ENSG00000164078:ENSG00000228008	intra	.
rs368456168;rs146175744;rs77941694;rs370057132	PsychENCODE	Promoter_anchored_loops	3:49880000-49890000	3:49950000-49960000	HiC	NA	intra	.
rs368456168;rs146175744;rs77941694;rs370057132	PsychENCODE	Promoter_anchored_loops	3:49880000-49890000	3:50020000-50030000	HiC	NA	intra	.
rs368456168;rs146175744;rs77941694;rs370057132	PsychENCODE	Promoter_anchored_loops	3:49880000-49890000	3:50110000-50120000	HiC	NA	intra	.
rs368456168;rs146175744;rs77941694;rs370057132	PsychENCODE	Promoter_anchored_loops	3:49880000-49890000	3:50120000-50130000	HiC	ENSG00000003756	intra	.
rs368456168;rs146175744;rs77941694;rs370057132	PsychENCODE	Promoter_anchored_loops	3:49880000-49890000	3:50800000-50810000	HiC	NA	intra	.
rs145371920;rs531654574;rs59357103	Giusti-Rodriguez_et_al_2019	Adult_Cortex	3:49890000-49900000	3:49960000-49970000	HiC	ENSG00000164077	intra	2.2526e-32
rs145371920;rs531654574;rs59357103	Giusti-Rodriguez_et_al_2019	Adult_Cortex	3:49890000-49900000	3:50220000-50230000	HiC	ENSG00000114349	intra	2.45562e-20
rs145371920;rs531654574;rs59357103	Giusti-Rodriguez_et_al_2019	Adult_Cortex	3:49890000-49900000	3:50260000-50270000	HiC	ENSG00000114353	intra	5.76023e-25
rs145371920;rs531654574;rs59357103	Giusti-Rodriguez_et_al_2019	Adult_Cortex	3:49890000-49900000	3:50390000-50400000	HiC	ENSG00000126062	intra	4.46733e-12
rs145371920;rs531654574;rs59357103	Giusti-Rodriguez_et_al_2019	Adult_Cortex	3:49890000-49900000	3:49300000-49310000	HiC	NA	intra	2.14675e-11
rs145371920;rs531654574;rs59357103	Giusti-Rodriguez_et_al_2019	Adult_Cortex	3:49890000-49900000	3:49730000-49740000	HiC	NA	intra	3.84039e-15
rs145371920;rs531654574;rs59357103	Giusti-Rodriguez_et_al_2019	Adult_Cortex	3:49890000-49900000	3:49750000-49760000	HiC	NA	intra	2.85873e-20
rs145371920;rs531654574;rs59357103	Giusti-Rodriguez_et_al_2019	Adult_Cortex	3:49890000-49900000	3:49760000-49770000	HiC	ENSG00000176020:ENSG00000173540	intra	8.27686e-12
rs145371920;rs531654574;rs59357103	Giusti-Rodriguez_et_al_2019	Adult_Cortex	3:49890000-49900000	3:49870000-49880000	HiC	NA	intra	3.01588e-18
rs145371920;rs531654574;rs59357103	Giusti-Rodriguez_et_al_2019	Fetal_Cortex	3:49890000-49900000	3:49960000-49970000	HiC	ENSG00000164077	intra	5.58816e-29
rs145371920;rs531654574;rs59357103	Giusti-Rodriguez_et_al_2019	Fetal_Cortex	3:49890000-49900000	3:50120000-50130000	HiC	ENSG00000003756	intra	3.7374e-12
rs145371920;rs531654574;rs59357103	Giusti-Rodriguez_et_al_2019	Fetal_Cortex	3:49890000-49900000	3:50220000-50230000	HiC	ENSG00000114349	intra	3.38492e-20
rs145371920;rs531654574;rs59357103	Giusti-Rodriguez_et_al_2019	Fetal_Cortex	3:49890000-49900000	3:50260000-50270000	HiC	ENSG00000114353	intra	5.30476e-47
rs145371920;rs531654574;rs59357103	Giusti-Rodriguez_et_al_2019	Fetal_Cortex	3:49890000-49900000	3:50360000-50370000	HiC	ENSG00000068001:ENSG00000114383	intra	2.30026e-12
rs145371920;rs531654574;rs59357103	Giusti-Rodriguez_et_al_2019	Fetal_Cortex	3:49890000-49900000	3:49040000-49050000	HiC	ENSG00000178252	intra	4.57826e-13
rs145371920;rs531654574;rs59357103	Giusti-Rodriguez_et_al_2019	Fetal_Cortex	3:49890000-49900000	3:49300000-49310000	HiC	NA	intra	1.43978e-18
rs145371920;rs531654574;rs59357103	Giusti-Rodriguez_et_al_2019	Fetal_Cortex	3:49890000-49900000	3:49730000-49740000	HiC	NA	intra	5.46206e-26
rs145371920;rs531654574;rs59357103	Giusti-Rodriguez_et_al_2019	Fetal_Cortex	3:49890000-49900000	3:49750000-49760000	HiC	NA	intra	3.35062e-17
rs145371920;rs531654574;rs59357103	Giusti-Rodriguez_et_al_2019	Fetal_Cortex	3:49890000-49900000	3:49760000-49770000	HiC	ENSG00000176020:ENSG00000173540	intra	3.10048e-19
rs145371920;rs531654574;rs59357103	Giusti-Rodriguez_et_al_2019	Fetal_Cortex	3:49890000-49900000	3:49860000-49870000	HiC	NA	intra	2.62227e-14
rs145371920;rs531654574;rs59357103	PsychENCODE	Promoter_anchored_loops	3:49890000-49900000	3:50210000-50220000	HiC	NA	intra	.
rs2344451;rs1965712;rs1965713;rs1038686;rs11341949;rs7717718;rs13178857	Giusti-Rodriguez_et_al_2019	Fetal_Cortex	5:93000000-93010000	5:93430000-93440000	HiC	NA	intra	3.45673e-14
rs2344451;rs1965712;rs1965713;rs1038686;rs11341949;rs7717718;rs13178857	Giusti-Rodriguez_et_al_2019	Fetal_Cortex	5:93000000-93010000	5:93950000-93960000	HiC	ENSG00000185261:ENSG00000133302	intra	8.63735e-37
rs2344451;rs1965712;rs1965713;rs1038686;rs11341949;rs7717718;rs13178857	Giusti-Rodriguez_et_al_2019	Fetal_Cortex	5:93000000-93010000	5:94020000-94030000	HiC	NA	intra	8.98654e-25
rs2344451;rs1965712;rs1965713;rs1038686;rs11341949;rs7717718;rs13178857	PsychENCODE	Promoter_anchored_loops	5:93000000-93010000	5:92970000-92980000	HiC	NA	intra	.
rs2344451;rs1965712;rs1965713;rs1038686;rs11341949;rs7717718;rs13178857;rs34017730;rs9314086;rs35372313;rs10041792;rs10044641;rs12332731;rs6890998;rs10071040;rs6877616;rs72786643;rs72786644;rs36046139	GSE87112	Neural_Progenitor_Cell	5:93000001-93040000	5:94160001-94200000	HiC	NA	intra	2.15327e-09
rs2344451;rs1965712;rs1965713;rs1038686;rs11341949;rs7717718;rs13178857;rs34017730;rs9314086;rs35372313;rs10041792;rs10044641;rs12332731;rs6890998;rs10071040;rs6877616;rs72786643;rs72786644;rs36046139	GSE87112	Neural_Progenitor_Cell	5:93000001-93040000	5:90960001-91000000	HiC	NA	intra	7.78634e-07
rs2344451;rs1965712;rs1965713;rs1038686;rs11341949;rs7717718;rs13178857;rs34017730;rs9314086;rs35372313;rs10041792;rs10044641;rs12332731;rs6890998;rs10071040;rs6877616;rs72786643;rs72786644;rs36046139	GSE87112	Neural_Progenitor_Cell	5:93000001-93040000	5:92080001-92120000	HiC	NA	intra	4.05787e-08
rs28594545;rs10476520;rs6895356;rs10050364;rs7702649;rs7702348;rs10061069;rs56863914;rs68122392;rs13181456	GSE87112	Neural_Progenitor_Cell	5:93040001-93080000	5:94160001-94200000	HiC	NA	intra	2.55949e-07
rs28594545;rs10476520;rs6895356;rs10050364;rs7702649;rs7702348;rs10061069;rs56863914;rs68122392;rs13181456	GSE87112	Neural_Progenitor_Cell	5:93040001-93080000	5:92000001-92040000	HiC	NA	intra	6.67288e-08
rs35079148;rs10067754;rs35878747;rs35791029;rs10076965;rs10064158;rs7701114;rs13165221;rs13184801;rs10057118;rs6885725;rs6886025;rs112119818	PsychENCODE	Promoter_anchored_loops	5:93090000-93100000	5:93700000-93710000	HiC	NA	intra	.
rs10070350;rs7729807;rs6556833;rs6881815;rs9314087	PsychENCODE	Promoter_anchored_loops	5:93100000-93110000	5:92920000-92930000	HiC	NA	intra	.
rs10070350;rs7729807;rs6556833;rs6881815;rs9314087	PsychENCODE	Promoter_anchored_loops	5:93100000-93110000	5:93700000-93710000	HiC	NA	intra	.
rs2043979;rs6556834;rs11458976;rs7713956;rs2924374;rs1453003;rs6891666	GSE87112	Neural_Progenitor_Cell	5:93120001-93160000	5:94160001-94200000	HiC	NA	intra	2.64981e-10
rs2043979;rs6556834;rs11458976;rs7713956;rs2924374;rs1453003;rs6891666	GSE87112	Neural_Progenitor_Cell	5:93120001-93160000	5:94200001-94240000	HiC	NA	intra	4.61919e-07
rs2043979;rs6556834;rs11458976;rs7713956;rs2924374;rs1453003;rs6891666	GSE87112	Neural_Progenitor_Cell	5:93120001-93160000	5:90800001-90840000	HiC	NA	intra	1.95544e-08
rs2043979;rs6556834;rs11458976;rs7713956;rs2924374;rs1453003;rs6891666	GSE87112	Neural_Progenitor_Cell	5:93120001-93160000	5:90880001-90920000	HiC	NA	intra	9.49778e-07
rs2043979;rs6556834;rs11458976;rs7713956;rs2924374;rs1453003;rs6891666	GSE87112	Neural_Progenitor_Cell	5:93120001-93160000	5:90920001-90960000	HiC	NA	intra	4.75195e-12
rs2043979;rs6556834;rs11458976;rs7713956;rs2924374;rs1453003;rs6891666	GSE87112	Neural_Progenitor_Cell	5:93120001-93160000	5:91600001-91640000	HiC	NA	intra	2.69427e-07
rs2043979;rs6556834;rs11458976;rs7713956;rs2924374;rs1453003;rs6891666	GSE87112	Neural_Progenitor_Cell	5:93120001-93160000	5:92000001-92040000	HiC	NA	intra	9.10505e-07
rs2043979;rs6556834;rs11458976;rs7713956;rs2924374;rs1453003;rs6891666	GSE87112	Neural_Progenitor_Cell	5:93120001-93160000	5:92200001-92240000	HiC	NA	intra	4.84127e-07
rs2043979;rs6556834;rs11458976;rs7713956;rs2924374;rs1453003;rs6891666	GSE87112	Neural_Progenitor_Cell	5:93120001-93160000	5:92240001-92280000	HiC	NA	intra	6.77346e-09
rs2043979;rs6556834;rs11458976;rs7713956;rs2924374;rs1453003;rs6891666	GSE87112	Neural_Progenitor_Cell	5:93120001-93160000	5:92360001-92400000	HiC	NA	intra	3.24272e-07
rs2043979;rs6556834;rs11458976;rs7713956;rs2924374;rs1453003;rs6891666	GSE87112	Neural_Progenitor_Cell	5:93120001-93160000	5:92920001-92960000	HiC	NA	intra	3.22786e-22
rs11458976;rs7713956	PsychENCODE	Promoter_anchored_loops	5:93130000-93140000	5:92910000-92920000	HiC	ENSG00000175745	intra	.
rs11458976;rs7713956	PsychENCODE	Promoter_anchored_loops	5:93130000-93140000	5:92920000-92930000	HiC	NA	intra	.
rs11458976;rs7713956	PsychENCODE	Promoter_anchored_loops	5:93130000-93140000	5:92930000-92940000	HiC	NA	intra	.
rs2045019;rs7736892;rs6556839;rs10476588;rs1026279;rs12054831;rs12653528;rs11135397;rs67851812;rs896729;rs2045021;rs2045020;rs35640184	GSE87112	Neural_Progenitor_Cell	5:93200001-93240000	5:94080001-94120000	HiC	NA	intra	2.78787e-11
rs2045019;rs7736892;rs6556839;rs10476588;rs1026279;rs12054831;rs12653528;rs11135397;rs67851812;rs896729;rs2045021;rs2045020;rs35640184	GSE87112	Neural_Progenitor_Cell	5:93200001-93240000	5:94120001-94160000	HiC	NA	intra	2.94357e-09
rs2045019;rs7736892;rs6556839;rs10476588;rs1026279;rs12054831;rs12653528;rs11135397;rs67851812;rs896729;rs2045021;rs2045020;rs35640184	GSE87112	Neural_Progenitor_Cell	5:93200001-93240000	5:94160001-94200000	HiC	NA	intra	1.31498e-09
rs2045019;rs7736892;rs6556839;rs10476588;rs1026279;rs12054831;rs12653528;rs11135397;rs67851812;rs896729;rs2045021;rs2045020;rs35640184	GSE87112	Neural_Progenitor_Cell	5:93200001-93240000	5:94200001-94240000	HiC	NA	intra	2.36501e-15
rs2045019;rs7736892;rs6556839;rs10476588;rs1026279;rs12054831;rs12653528;rs11135397;rs67851812;rs896729;rs2045021;rs2045020;rs35640184	GSE87112	Neural_Progenitor_Cell	5:93200001-93240000	5:90760001-90800000	HiC	NA	intra	3.7416e-12
rs2045019;rs7736892;rs6556839;rs10476588;rs1026279;rs12054831;rs12653528;rs11135397;rs67851812;rs896729;rs2045021;rs2045020;rs35640184	GSE87112	Neural_Progenitor_Cell	5:93200001-93240000	5:90920001-90960000	HiC	NA	intra	4.2086e-15
rs2045019;rs7736892;rs6556839;rs10476588;rs1026279;rs12054831;rs12653528;rs11135397;rs67851812;rs896729;rs2045021;rs2045020;rs35640184	GSE87112	Neural_Progenitor_Cell	5:93200001-93240000	5:91200001-91240000	HiC	NA	intra	1.41494e-09
rs2045019;rs7736892;rs6556839;rs10476588;rs1026279;rs12054831;rs12653528;rs11135397;rs67851812;rs896729;rs2045021;rs2045020;rs35640184	GSE87112	Neural_Progenitor_Cell	5:93200001-93240000	5:91600001-91640000	HiC	NA	intra	4.77872e-09
rs2045019;rs7736892;rs6556839;rs10476588;rs1026279;rs12054831;rs12653528;rs11135397;rs67851812;rs896729;rs2045021;rs2045020;rs35640184	GSE87112	Neural_Progenitor_Cell	5:93200001-93240000	5:91720001-91760000	HiC	NA	intra	4.33718e-07
rs2045019;rs7736892;rs6556839;rs10476588;rs1026279;rs12054831;rs12653528;rs11135397;rs67851812;rs896729;rs2045021;rs2045020;rs35640184	GSE87112	Neural_Progenitor_Cell	5:93200001-93240000	5:92000001-92040000	HiC	NA	intra	3.9341e-13
rs2045019;rs7736892;rs6556839;rs10476588;rs1026279;rs12054831;rs12653528;rs11135397;rs67851812;rs896729;rs2045021;rs2045020;rs35640184	GSE87112	Neural_Progenitor_Cell	5:93200001-93240000	5:92240001-92280000	HiC	NA	intra	7.07962e-15
rs2045019;rs7736892;rs6556839;rs10476588;rs1026279;rs12054831;rs12653528;rs11135397;rs67851812;rs896729;rs2045021;rs2045020;rs35640184	GSE87112	Neural_Progenitor_Cell	5:93200001-93240000	5:92920001-92960000	HiC	NA	intra	8.16431e-28
rs7735009;rs60375544;rs1031423	GSE87112	Neural_Progenitor_Cell	5:93240001-93280000	5:94200001-94240000	HiC	NA	intra	1.94761e-08
rs7735009;rs60375544;rs1031423	GSE87112	Neural_Progenitor_Cell	5:93240001-93280000	5:90920001-90960000	HiC	NA	intra	1.10578e-07
rs7735009;rs60375544;rs1031423	GSE87112	Neural_Progenitor_Cell	5:93240001-93280000	5:92920001-92960000	HiC	NA	intra	3.04914e-07
rs10066873;rs35672980;rs11948511;rs7721668	GSE87112	Neural_Progenitor_Cell	5:93280001-93320000	5:94160001-94200000	HiC	NA	intra	1.80198e-09
rs11135401;rs7708175;rs7728825	GSE87112	Neural_Progenitor_Cell	5:93360001-93400000	5:90800001-90840000	HiC	NA	intra	2.30285e-08
rs34367997;rs6860390	GSE87112	Neural_Progenitor_Cell	5:93480001-93520000	5:90960001-91000000	HiC	NA	intra	9.44967e-07
rs369474417	PsychENCODE	Promoter_anchored_loops	11:48410000-48420000	11:48710000-48720000	HiC	NA	intra	.
rs369474417	PsychENCODE	Promoter_anchored_loops	11:48410000-48420000	11:48750000-48760000	HiC	NA	intra	.
rs369474417	PsychENCODE	Promoter_anchored_loops	11:48410000-48420000	11:48890000-48900000	HiC	NA	intra	.
rs11039729	PsychENCODE	Promoter_anchored_loops	11:48430000-48440000	11:48220000-48230000	HiC	NA	intra	.
rs11039729	PsychENCODE	Promoter_anchored_loops	11:48430000-48440000	11:48400000-48410000	HiC	NA	intra	.
rs11039729	PsychENCODE	Promoter_anchored_loops	11:48430000-48440000	11:48730000-48740000	HiC	NA	intra	.
rs11039729	PsychENCODE	Promoter_anchored_loops	11:48430000-48440000	11:49000000-49010000	HiC	NA	intra	.
rs11039729	PsychENCODE	Promoter_anchored_loops	11:48430000-48440000	11:49060000-49070000	HiC	NA	intra	.
rs11039729	PsychENCODE	Promoter_anchored_loops	11:48430000-48440000	11:48220000-48230000	HiC	NA	intra	.
rs11039729	PsychENCODE	Promoter_anchored_loops	11:48430000-48440000	11:48250000-48260000	HiC	NA	intra	.
rs11039729	PsychENCODE	Promoter_anchored_loops	11:48430000-48440000	11:48400000-48410000	HiC	NA	intra	.
rs11039729	PsychENCODE	Promoter_anchored_loops	11:48430000-48440000	11:48480000-48490000	HiC	NA	intra	.
rs11039729	PsychENCODE	Promoter_anchored_loops	11:48430000-48440000	11:48520000-48530000	HiC	NA	intra	.
rs11039729	PsychENCODE	Promoter_anchored_loops	11:48430000-48440000	11:48560000-48570000	HiC	NA	intra	.
rs11039729	PsychENCODE	Promoter_anchored_loops	11:48430000-48440000	11:48620000-48630000	HiC	NA	intra	.
rs11039729	PsychENCODE	Promoter_anchored_loops	11:48430000-48440000	11:48730000-48740000	HiC	NA	intra	.
rs11039729	PsychENCODE	Promoter_anchored_loops	11:48430000-48440000	11:48830000-48840000	HiC	NA	intra	.
rs11039729	PsychENCODE	Promoter_anchored_loops	11:48430000-48440000	11:49000000-49010000	HiC	NA	intra	.
rs11039729	PsychENCODE	Promoter_anchored_loops	11:48430000-48440000	11:49050000-49060000	HiC	ENSG00000182053	intra	.
rs11039729	PsychENCODE	Promoter_anchored_loops	11:48430000-48440000	11:49060000-49070000	HiC	NA	intra	.
rs11039729	PsychENCODE	Promoter_anchored_loops	11:48430000-48440000	11:49070000-49080000	HiC	NA	intra	.
rs11039729	PsychENCODE	Promoter_anchored_loops	11:48430000-48440000	11:49080000-49090000	HiC	ENSG00000214891	intra	.
rs11039729	PsychENCODE	Promoter_anchored_loops	11:48430000-48440000	11:49240000-49250000	HiC	NA	intra	.
rs11039729	PsychENCODE	Promoter_anchored_loops	11:48430000-48440000	11:49400000-49410000	HiC	NA	intra	.
rs11039736	PsychENCODE	Promoter_anchored_loops	11:48440000-48450000	11:47700000-47710000	HiC	NA	intra	.
rs11039736	PsychENCODE	Promoter_anchored_loops	11:48440000-48450000	11:48220000-48230000	HiC	NA	intra	.
rs11039736	PsychENCODE	Promoter_anchored_loops	11:48440000-48450000	11:48730000-48740000	HiC	NA	intra	.
rs11039736	PsychENCODE	Promoter_anchored_loops	11:48440000-48450000	11:48750000-48760000	HiC	NA	intra	.
rs11039736	PsychENCODE	Promoter_anchored_loops	11:48440000-48450000	11:49000000-49010000	HiC	NA	intra	.
rs11039736	PsychENCODE	Promoter_anchored_loops	11:48440000-48450000	11:49060000-49070000	HiC	NA	intra	.
rs11039736	GSE87112	Neural_Progenitor_Cell	11:48440001-48480000	11:50400001-50440000	HiC	NA	intra	9.42522e-13
rs11039736	GSE87112	Neural_Progenitor_Cell	11:48440001-48480000	11:50480001-50520000	HiC	NA	intra	4.18553e-08
rs11039761;rs11039762;rs11039763;rs138127835	PsychENCODE	Promoter_anchored_loops	11:48480000-48490000	11:47890000-47900000	HiC	NA	intra	.
rs11039761;rs11039762;rs11039763;rs138127835	PsychENCODE	Promoter_anchored_loops	11:48480000-48490000	11:48430000-48440000	HiC	NA	intra	.
rs11039761;rs11039762;rs11039763;rs138127835	GSE87112	Neural_Progenitor_Cell	11:48480001-48520000	11:50400001-50440000	HiC	NA	intra	1.03811e-07
rs11039761;rs11039762;rs11039763;rs138127835	GSE87112	Neural_Progenitor_Cell	11:48480001-48520000	11:50440001-50480000	HiC	NA	intra	7.71176e-08
rs11039761;rs11039762;rs11039763;rs138127835	GSE87112	Neural_Progenitor_Cell	11:48480001-48520000	11:50480001-50520000	HiC	NA	intra	2.41068e-10
rs11039761;rs11039762;rs11039763;rs138127835	GSE87112	Neural_Progenitor_Cell	11:48480001-48520000	11:51440001-51480000	HiC	NA	intra	1.76795e-14
rs11600763;rs141295711	PsychENCODE	Promoter_anchored_loops	11:48520000-48530000	11:48430000-48440000	HiC	NA	intra	.
rs11600763;rs141295711	PsychENCODE	Promoter_anchored_loops	11:48520000-48530000	11:48450000-48460000	HiC	NA	intra	.
rs11600763;rs141295711	GSE87112	Neural_Progenitor_Cell	11:48520001-48560000	11:50400001-50440000	HiC	NA	intra	1.44807e-07
rs11600763;rs141295711	GSE87112	Neural_Progenitor_Cell	11:48520001-48560000	11:50520001-50560000	HiC	NA	intra	2.41068e-10
rs11600763;rs141295711	GSE87112	Neural_Progenitor_Cell	11:48520001-48560000	11:50560001-50600000	HiC	NA	intra	4.18553e-08
rs11600763;rs141295711	GSE87112	Neural_Progenitor_Cell	11:48520001-48560000	11:51400001-51440000	HiC	ENSG00000221840	intra	7.67182e-08
rs57078898	PsychENCODE	Promoter_anchored_loops	11:48560000-48570000	11:48430000-48440000	HiC	NA	intra	.
rs57078898	PsychENCODE	Promoter_anchored_loops	11:48560000-48570000	11:49060000-49070000	HiC	NA	intra	.
rs57078898	PsychENCODE	Promoter_anchored_loops	11:48560000-48570000	11:49370000-49380000	HiC	NA	intra	.
rs57078898;rs11039834;11:48587924:G:T;rs11039850	GSE87112	Neural_Progenitor_Cell	11:48560001-48600000	11:50360001-50400000	HiC	NA	intra	5.56202e-08
rs57078898;rs11039834;11:48587924:G:T;rs11039850	GSE87112	Neural_Progenitor_Cell	11:48560001-48600000	11:50400001-50440000	HiC	NA	intra	1.15185e-09
rs57078898;rs11039834;11:48587924:G:T;rs11039850	GSE87112	Neural_Progenitor_Cell	11:48560001-48600000	11:50480001-50520000	HiC	NA	intra	1.89807e-08
rs11039834;11:48587924:G:T	PsychENCODE	Promoter_anchored_loops	11:48580000-48590000	11:47580000-47590000	HiC	ENSG00000149187:ENSG00000213619:ENSG00000110536	intra	.
rs11039834;11:48587924:G:T	PsychENCODE	Promoter_anchored_loops	11:48580000-48590000	11:48090000-48100000	HiC	NA	intra	.
rs11039834;11:48587924:G:T	PsychENCODE	Promoter_anchored_loops	11:48580000-48590000	11:48400000-48410000	HiC	NA	intra	.
rs11039834;11:48587924:G:T	PsychENCODE	Promoter_anchored_loops	11:48580000-48590000	11:48910000-48920000	HiC	NA	intra	.
rs11039834;11:48587924:G:T	PsychENCODE	Promoter_anchored_loops	11:48580000-48590000	11:49130000-49140000	HiC	NA	intra	.
rs11039850	PsychENCODE	Promoter_anchored_loops	11:48590000-48600000	11:49580000-49590000	HiC	NA	intra	.
rs11039873;rs7481692	GSE87112	Neural_Progenitor_Cell	11:48600001-48640000	11:48680001-48720000	HiC	NA	intra	4.89678e-09
rs11039873;rs7481692	GSE87112	Neural_Progenitor_Cell	11:48600001-48640000	11:50320001-50360000	HiC	NA	intra	5.92197e-07
rs11039873;rs7481692	GSE87112	Neural_Progenitor_Cell	11:48600001-48640000	11:50440001-50480000	HiC	NA	intra	1.81306e-10
rs11039873;rs7481692	GSE87112	Neural_Progenitor_Cell	11:48600001-48640000	11:50480001-50520000	HiC	NA	intra	4.57942e-15
rs11039873;rs7481692	GSE87112	Neural_Progenitor_Cell	11:48600001-48640000	11:50520001-50560000	HiC	NA	intra	1.03811e-07
rs11039873;rs7481692	GSE87112	Neural_Progenitor_Cell	11:48600001-48640000	11:50560001-50600000	HiC	NA	intra	1.35274e-08
rs11039873;rs7481692	GSE87112	Neural_Progenitor_Cell	11:48600001-48640000	11:50600001-50640000	HiC	NA	intra	7.15514e-14
rs11039873;rs7481692	GSE87112	Neural_Progenitor_Cell	11:48600001-48640000	11:51400001-51440000	HiC	ENSG00000221840	intra	3.86893e-27
rs11039873;rs7481692	PsychENCODE	Promoter_anchored_loops	11:48630000-48640000	11:48650000-48660000	HiC	NA	intra	.
rs10838987	PsychENCODE	Promoter_anchored_loops	11:48640000-48650000	11:48220000-48230000	HiC	NA	intra	.
rs10838987	PsychENCODE	Promoter_anchored_loops	11:48640000-48650000	11:48750000-48760000	HiC	NA	intra	.
rs10838987	PsychENCODE	Promoter_anchored_loops	11:48640000-48650000	11:49000000-49010000	HiC	NA	intra	.
rs10838987;rs11530233	GSE87112	Neural_Progenitor_Cell	11:48640001-48680000	11:50480001-50520000	HiC	NA	intra	6.86778e-09
rs10838987;rs11530233	GSE87112	Neural_Progenitor_Cell	11:48640001-48680000	11:50600001-50640000	HiC	NA	intra	4.25879e-07
rs11530233	PsychENCODE	Promoter_anchored_loops	11:48670000-48680000	11:49000000-49010000	HiC	NA	intra	.
rs11530233	PsychENCODE	Promoter_anchored_loops	11:48670000-48680000	11:49600000-49610000	HiC	NA	intra	.
rs11530233	PsychENCODE	Promoter_anchored_loops	11:48670000-48680000	11:48950000-48960000	HiC	NA	intra	.
rs11530233	PsychENCODE	Promoter_anchored_loops	11:48670000-48680000	11:48990000-49000000	HiC	NA	intra	.
rs11530233	PsychENCODE	Promoter_anchored_loops	11:48670000-48680000	11:49000000-49010000	HiC	NA	intra	.
rs11530233	PsychENCODE	Promoter_anchored_loops	11:48670000-48680000	11:49180000-49190000	HiC	NA	intra	.
rs11530233	PsychENCODE	Promoter_anchored_loops	11:48670000-48680000	11:49600000-49610000	HiC	NA	intra	.
rs117462662;rs1812997;rs11530245	GSE87112	Dorsolateral_Prefrontal_Cortex	11:48680001-48720000	11:50400001-50440000	HiC	NA	intra	3.71073e-09
rs117462662;rs1812997;rs11530245	GSE87112	Neural_Progenitor_Cell	11:48680001-48720000	11:48720001-48760000	HiC	NA	intra	1.19535e-73
rs117462662;rs1812997;rs11530245	GSE87112	Neural_Progenitor_Cell	11:48680001-48720000	11:48760001-48800000	HiC	NA	intra	4.78277e-39
rs117462662;rs1812997;rs11530245	GSE87112	Neural_Progenitor_Cell	11:48680001-48720000	11:48800001-48840000	HiC	NA	intra	7.83188e-10
rs117462662;rs1812997;rs11530245	GSE87112	Neural_Progenitor_Cell	11:48680001-48720000	11:49840001-49880000	HiC	NA	intra	2.89731e-07
rs117462662;rs1812997;rs11530245	GSE87112	Neural_Progenitor_Cell	11:48680001-48720000	11:49920001-49960000	HiC	NA	intra	9.34667e-10
rs117462662;rs1812997;rs11530245	GSE87112	Neural_Progenitor_Cell	11:48680001-48720000	11:49960001-50000000	HiC	ENSG00000258817	intra	4.96587e-08
rs117462662;rs1812997;rs11530245	GSE87112	Neural_Progenitor_Cell	11:48680001-48720000	11:50320001-50360000	HiC	NA	intra	5.30766e-18
rs117462662;rs1812997;rs11530245	GSE87112	Neural_Progenitor_Cell	11:48680001-48720000	11:50360001-50400000	HiC	NA	intra	1.16228e-09
rs117462662;rs1812997;rs11530245	GSE87112	Neural_Progenitor_Cell	11:48680001-48720000	11:50400001-50440000	HiC	NA	intra	7.26796e-16
rs117462662;rs1812997;rs11530245	GSE87112	Neural_Progenitor_Cell	11:48680001-48720000	11:50440001-50480000	HiC	NA	intra	1.51975e-12
rs117462662;rs1812997;rs11530245	GSE87112	Neural_Progenitor_Cell	11:48680001-48720000	11:50480001-50520000	HiC	NA	intra	4.68653e-37
rs117462662;rs1812997;rs11530245	GSE87112	Neural_Progenitor_Cell	11:48680001-48720000	11:50520001-50560000	HiC	NA	intra	1.12719e-21
rs117462662;rs1812997;rs11530245	GSE87112	Neural_Progenitor_Cell	11:48680001-48720000	11:50560001-50600000	HiC	NA	intra	5.4581e-38
rs117462662;rs1812997;rs11530245	GSE87112	Neural_Progenitor_Cell	11:48680001-48720000	11:50600001-50640000	HiC	NA	intra	2.91062e-21
rs117462662;rs1812997;rs11530245	GSE87112	Neural_Progenitor_Cell	11:48680001-48720000	11:50720001-50760000	HiC	NA	intra	7.04843e-09
rs117462662;rs1812997;rs11530245	GSE87112	Neural_Progenitor_Cell	11:48680001-48720000	11:51200001-51240000	HiC	NA	intra	1.59543e-09
rs117462662;rs1812997;rs11530245	GSE87112	Neural_Progenitor_Cell	11:48680001-48720000	11:51240001-51280000	HiC	NA	intra	2.22828e-15
rs117462662;rs1812997;rs11530245	GSE87112	Neural_Progenitor_Cell	11:48680001-48720000	11:48600001-48640000	HiC	NA	intra	4.89678e-09
rs117462662;rs1812997	PsychENCODE	Promoter_anchored_loops	11:48690000-48700000	11:49600000-49610000	HiC	NA	intra	.
rs149912782	GSE87112	Dorsolateral_Prefrontal_Cortex	11:48720001-48760000	11:50480001-50520000	HiC	NA	intra	2.50774e-07
rs149912782	GSE87112	Neural_Progenitor_Cell	11:48720001-48760000	11:48760001-48800000	HiC	NA	intra	5.58441e-57
rs149912782	GSE87112	Neural_Progenitor_Cell	11:48720001-48760000	11:49920001-49960000	HiC	NA	intra	6.53728e-07
rs149912782	GSE87112	Neural_Progenitor_Cell	11:48720001-48760000	11:50320001-50360000	HiC	NA	intra	4.10298e-07
rs149912782	GSE87112	Neural_Progenitor_Cell	11:48720001-48760000	11:50360001-50400000	HiC	NA	intra	2.66427e-07
rs149912782	GSE87112	Neural_Progenitor_Cell	11:48720001-48760000	11:50400001-50440000	HiC	NA	intra	2.80242e-21
rs149912782	GSE87112	Neural_Progenitor_Cell	11:48720001-48760000	11:50440001-50480000	HiC	NA	intra	1.73154e-11
rs149912782	GSE87112	Neural_Progenitor_Cell	11:48720001-48760000	11:50480001-50520000	HiC	NA	intra	3.21212e-15
rs149912782	GSE87112	Neural_Progenitor_Cell	11:48720001-48760000	11:50520001-50560000	HiC	NA	intra	2.16189e-17
rs149912782	GSE87112	Neural_Progenitor_Cell	11:48720001-48760000	11:50560001-50600000	HiC	NA	intra	2.6663e-11
rs149912782	GSE87112	Neural_Progenitor_Cell	11:48720001-48760000	11:50600001-50640000	HiC	NA	intra	2.01251e-34
rs149912782	GSE87112	Neural_Progenitor_Cell	11:48720001-48760000	11:48360001-48400000	HiC	ENSG00000176540	intra	5.81396e-07
rs149912782	GSE87112	Neural_Progenitor_Cell	11:48720001-48760000	11:48680001-48720000	HiC	NA	intra	1.19535e-73
rs149912782	PsychENCODE	Promoter_anchored_loops	11:48750000-48760000	11:49130000-49140000	HiC	NA	intra	.
rs149912782	PsychENCODE	Promoter_anchored_loops	11:48750000-48760000	11:48360000-48370000	HiC	NA	intra	.
rs149912782	PsychENCODE	Promoter_anchored_loops	11:48750000-48760000	11:48410000-48420000	HiC	NA	intra	.
rs149912782	PsychENCODE	Promoter_anchored_loops	11:48750000-48760000	11:48440000-48450000	HiC	NA	intra	.
rs149912782	PsychENCODE	Promoter_anchored_loops	11:48750000-48760000	11:48640000-48650000	HiC	NA	intra	.
rs149912782	PsychENCODE	Promoter_anchored_loops	11:48750000-48760000	11:48920000-48930000	HiC	NA	intra	.
rs149912782	PsychENCODE	Promoter_anchored_loops	11:48750000-48760000	11:48990000-49000000	HiC	NA	intra	.
rs149912782	PsychENCODE	Promoter_anchored_loops	11:48750000-48760000	11:49070000-49080000	HiC	NA	intra	.
rs149912782	PsychENCODE	Promoter_anchored_loops	11:48750000-48760000	11:49130000-49140000	HiC	NA	intra	.
rs149912782	PsychENCODE	Promoter_anchored_loops	11:48750000-48760000	11:49530000-49540000	HiC	NA	intra	.
rs372748908	PsychENCODE	Promoter_anchored_loops	11:48870000-48880000	11:48890000-48900000	HiC	NA	intra	.
rs200053328	PsychENCODE	Promoter_anchored_loops	11:48880000-48890000	11:48850000-48860000	HiC	NA	intra	.
rs11530397;rs2865645	PsychENCODE	Promoter_anchored_loops	11:48890000-48900000	11:48220000-48230000	HiC	NA	intra	.
rs11530397;rs2865645	PsychENCODE	Promoter_anchored_loops	11:48890000-48900000	11:49060000-49070000	HiC	NA	intra	.
rs11530397;rs2865645	PsychENCODE	Promoter_anchored_loops	11:48890000-48900000	11:48210000-48220000	HiC	NA	intra	.
rs11530397;rs2865645	PsychENCODE	Promoter_anchored_loops	11:48890000-48900000	11:48220000-48230000	HiC	NA	intra	.
rs11530397;rs2865645	PsychENCODE	Promoter_anchored_loops	11:48890000-48900000	11:48410000-48420000	HiC	NA	intra	.
rs11530397;rs2865645	PsychENCODE	Promoter_anchored_loops	11:48890000-48900000	11:48420000-48430000	HiC	NA	intra	.
rs11530397;rs2865645	PsychENCODE	Promoter_anchored_loops	11:48890000-48900000	11:48870000-48880000	HiC	NA	intra	.
rs11530397;rs2865645	PsychENCODE	Promoter_anchored_loops	11:48890000-48900000	11:48920000-48930000	HiC	NA	intra	.
rs11530397;rs2865645	PsychENCODE	Promoter_anchored_loops	11:48890000-48900000	11:48950000-48960000	HiC	NA	intra	.
rs11530397;rs2865645	PsychENCODE	Promoter_anchored_loops	11:48890000-48900000	11:49060000-49070000	HiC	NA	intra	.
rs11530397;rs2865645	PsychENCODE	Promoter_anchored_loops	11:48890000-48900000	11:49070000-49080000	HiC	NA	intra	.
rs11530397;rs2865645	PsychENCODE	Promoter_anchored_loops	11:48890000-48900000	11:49480000-49490000	HiC	NA	intra	.
rs78776718	PsychENCODE	Promoter_anchored_loops	11:48980000-48990000	11:48260000-48270000	HiC	ENSG00000172208	intra	.
rs78776718	PsychENCODE	Promoter_anchored_loops	11:48980000-48990000	11:49870000-49880000	HiC	NA	intra	.
rs78776718	PsychENCODE	Promoter_anchored_loops	11:48980000-48990000	11:49900000-49910000	HiC	NA	intra	.
rs78776718	PsychENCODE	Promoter_anchored_loops	11:48980000-48990000	11:48170000-48180000	HiC	NA	intra	.
rs78776718	PsychENCODE	Promoter_anchored_loops	11:48980000-48990000	11:48260000-48270000	HiC	ENSG00000172208	intra	.
rs78776718	PsychENCODE	Promoter_anchored_loops	11:48980000-48990000	11:48500000-48510000	HiC	NA	intra	.
rs78776718	PsychENCODE	Promoter_anchored_loops	11:48980000-48990000	11:49010000-49020000	HiC	NA	intra	.
rs78776718	PsychENCODE	Promoter_anchored_loops	11:48980000-48990000	11:49260000-49270000	HiC	NA	intra	.
rs78776718	PsychENCODE	Promoter_anchored_loops	11:48980000-48990000	11:49360000-49370000	HiC	NA	intra	.
rs78776718	PsychENCODE	Promoter_anchored_loops	11:48980000-48990000	11:49520000-49530000	HiC	NA	intra	.
rs78776718	PsychENCODE	Promoter_anchored_loops	11:48980000-48990000	11:49840000-49850000	HiC	NA	intra	.
rs78776718	PsychENCODE	Promoter_anchored_loops	11:48980000-48990000	11:49860000-49870000	HiC	NA	intra	.
rs78776718	PsychENCODE	Promoter_anchored_loops	11:48980000-48990000	11:49870000-49880000	HiC	NA	intra	.
rs78776718	PsychENCODE	Promoter_anchored_loops	11:48980000-48990000	11:49900000-49910000	HiC	NA	intra	.
rs78776718	PsychENCODE	Promoter_anchored_loops	11:48980000-48990000	11:49910000-49920000	HiC	NA	intra	.
11:48995925:A:G;11:48995925:A:C	PsychENCODE	Promoter_anchored_loops	11:48990000-49000000	11:48330000-48340000	HiC	NA	intra	.
11:48995925:A:G;11:48995925:A:C	PsychENCODE	Promoter_anchored_loops	11:48990000-49000000	11:48670000-48680000	HiC	NA	intra	.
11:48995925:A:G;11:48995925:A:C	PsychENCODE	Promoter_anchored_loops	11:48990000-49000000	11:48750000-48760000	HiC	NA	intra	.
11:48995925:A:G;11:48995925:A:C	PsychENCODE	Promoter_anchored_loops	11:48990000-49000000	11:49370000-49380000	HiC	NA	intra	.
11:48995925:A:G;11:48995925:A:C	PsychENCODE	Promoter_anchored_loops	11:48990000-49000000	11:49580000-49590000	HiC	NA	intra	.
rs10431006	PsychENCODE	Promoter_anchored_loops	11:49010000-49020000	11:48980000-48990000	HiC	NA	intra	.
rs10431006	PsychENCODE	Promoter_anchored_loops	11:49010000-49020000	11:49580000-49590000	HiC	NA	intra	.
rs10431006	PsychENCODE	Promoter_anchored_loops	11:49010000-49020000	11:49980000-49990000	HiC	NA	intra	.
rs79249417;rs77194792;rs77111382	PsychENCODE	Promoter_anchored_loops	11:49130000-49140000	11:48220000-48230000	HiC	NA	intra	.
rs79249417;rs77194792;rs77111382	PsychENCODE	Promoter_anchored_loops	11:49130000-49140000	11:48750000-48760000	HiC	NA	intra	.
rs79249417;rs77194792;rs77111382	PsychENCODE	Promoter_anchored_loops	11:49130000-49140000	11:49370000-49380000	HiC	NA	intra	.
rs79249417;rs77194792;rs77111382	PsychENCODE	Promoter_anchored_loops	11:49130000-49140000	11:48200000-48210000	HiC	NA	intra	.
rs79249417;rs77194792;rs77111382	PsychENCODE	Promoter_anchored_loops	11:49130000-49140000	11:48580000-48590000	HiC	NA	intra	.
rs79249417;rs77194792;rs77111382	PsychENCODE	Promoter_anchored_loops	11:49130000-49140000	11:48600000-48610000	HiC	NA	intra	.
rs79249417;rs77194792;rs77111382	PsychENCODE	Promoter_anchored_loops	11:49130000-49140000	11:48750000-48760000	HiC	NA	intra	.
rs79249417;rs77194792;rs77111382	PsychENCODE	Promoter_anchored_loops	11:49130000-49140000	11:48760000-48770000	HiC	NA	intra	.
rs79249417;rs77194792;rs77111382	PsychENCODE	Promoter_anchored_loops	11:49130000-49140000	11:49070000-49080000	HiC	NA	intra	.
rs79249417;rs77194792;rs77111382	PsychENCODE	Promoter_anchored_loops	11:49130000-49140000	11:49190000-49200000	HiC	NA	intra	.
rs79249417;rs77194792;rs77111382	PsychENCODE	Promoter_anchored_loops	11:49130000-49140000	11:49250000-49260000	HiC	NA	intra	.
rs79249417;rs77194792;rs77111382	PsychENCODE	Promoter_anchored_loops	11:49130000-49140000	11:49330000-49340000	HiC	NA	intra	.
rs79249417;rs77194792;rs77111382	PsychENCODE	Promoter_anchored_loops	11:49130000-49140000	11:49370000-49380000	HiC	NA	intra	.
rs79249417;rs77194792;rs77111382	PsychENCODE	Promoter_anchored_loops	11:49130000-49140000	11:49550000-49560000	HiC	NA	intra	.
rs79249417;rs77194792;rs77111382	PsychENCODE	Promoter_anchored_loops	11:49130000-49140000	11:49820000-49830000	HiC	NA	intra	.
rs79249417;rs77194792;rs77111382	PsychENCODE	Promoter_anchored_loops	11:49130000-49140000	11:50010000-50020000	HiC	NA	intra	.
rs76214319;rs10839224;rs11607604	PsychENCODE	Promoter_anchored_loops	11:49140000-49150000	11:48330000-48340000	HiC	NA	intra	.
rs11040267;rs10839229;rs60575389;rs11040269;rs11040270;rs10839232	PsychENCODE	Promoter_anchored_loops	11:49160000-49170000	11:48450000-48460000	HiC	NA	intra	.
rs16906158;rs11040273;rs12226775	PsychENCODE	Promoter_anchored_loops	11:49170000-49180000	11:48190000-48200000	HiC	NA	intra	.
rs16906158;rs11040273;rs12226775	PsychENCODE	Promoter_anchored_loops	11:49170000-49180000	11:49690000-49700000	HiC	NA	intra	.
rs16906158;rs11040273;rs12226775	PsychENCODE	Promoter_anchored_loops	11:49170000-49180000	11:49940000-49950000	HiC	NA	intra	.
rs2299644	PsychENCODE	Promoter_anchored_loops	11:49180000-49190000	11:48190000-48200000	HiC	NA	intra	.
rs2299644	PsychENCODE	Promoter_anchored_loops	11:49180000-49190000	11:48670000-48680000	HiC	NA	intra	.
rs2299644	PsychENCODE	Promoter_anchored_loops	11:49180000-49190000	11:49060000-49070000	HiC	NA	intra	.
rs2299644	PsychENCODE	Promoter_anchored_loops	11:49180000-49190000	11:49600000-49610000	HiC	NA	intra	.
rs16906173;rs111612291;rs144950409	PsychENCODE	Promoter_anchored_loops	11:49190000-49200000	11:49130000-49140000	HiC	NA	intra	.
rs16906173;rs111612291;rs144950409	PsychENCODE	Promoter_anchored_loops	11:49190000-49200000	11:49220000-49230000	HiC	ENSG00000086205	intra	.
rs16906190	PsychENCODE	Promoter_anchored_loops	11:49200000-49210000	11:48460000-48470000	HiC	NA	intra	.
rs16906190	PsychENCODE	Promoter_anchored_loops	11:49200000-49210000	11:49800000-49810000	HiC	NA	intra	.
rs16906190	PsychENCODE	Promoter_anchored_loops	11:49200000-49210000	11:50050000-50060000	HiC	NA	intra	.
rs77531726;rs10839237;rs7937819	PsychENCODE	Promoter_anchored_loops	11:49210000-49220000	11:49780000-49790000	HiC	NA	intra	.
rs79122681	PsychENCODE	Promoter_anchored_loops	11:49220000-49230000	11:48250000-48260000	HiC	NA	intra	.
rs79122681	PsychENCODE	Promoter_anchored_loops	11:49220000-49230000	11:48320000-48330000	HiC	ENSG00000176555	intra	.
rs79122681	PsychENCODE	Promoter_anchored_loops	11:49220000-49230000	11:48510000-48520000	HiC	ENSG00000237388	intra	.
rs79122681	PsychENCODE	Promoter_anchored_loops	11:49220000-49230000	11:49120000-49130000	HiC	NA	intra	.
rs79122681	PsychENCODE	Promoter_anchored_loops	11:49220000-49230000	11:49190000-49200000	HiC	NA	intra	.
rs79122681	PsychENCODE	Promoter_anchored_loops	11:49220000-49230000	11:49330000-49340000	HiC	NA	intra	.
rs79122681	PsychENCODE	Promoter_anchored_loops	11:49220000-49230000	11:49530000-49540000	HiC	NA	intra	.
rs2974893;rs4091958;rs59386222;rs74380550	PsychENCODE	Promoter_anchored_loops	11:49230000-49240000	11:49780000-49790000	HiC	NA	intra	.
11:49244176:G:T;rs10839241;rs11040291	PsychENCODE	Promoter_anchored_loops	11:49240000-49250000	11:48430000-48440000	HiC	NA	intra	.
11:49244176:G:T;rs10839241;rs11040291	PsychENCODE	Promoter_anchored_loops	11:49240000-49250000	11:49370000-49380000	HiC	NA	intra	.
11:49244176:G:T;rs10839241;rs11040291	PsychENCODE	Promoter_anchored_loops	11:49240000-49250000	11:49580000-49590000	HiC	NA	intra	.
11:49244176:G:T;rs10839241;rs11040291	PsychENCODE	Promoter_anchored_loops	11:49240000-49250000	11:50140000-50150000	HiC	NA	intra	.
rs11040293;rs79134783;rs10839244	PsychENCODE	Promoter_anchored_loops	11:49260000-49270000	11:48650000-48660000	HiC	NA	intra	.
rs11040293;rs79134783;rs10839244	PsychENCODE	Promoter_anchored_loops	11:49260000-49270000	11:48980000-48990000	HiC	NA	intra	.
rs117838176	PsychENCODE	Promoter_anchored_loops	11:49280000-49290000	11:48790000-48800000	HiC	NA	intra	.
rs117838176	PsychENCODE	Promoter_anchored_loops	11:49280000-49290000	11:49370000-49380000	HiC	NA	intra	.
rs61350355;rs74550670;rs2018812;rs7932396;rs11040313	PsychENCODE	Promoter_anchored_loops	11:49290000-49300000	11:50050000-50060000	HiC	NA	intra	.
rs7939300;rs7939316;rs76374512;rs77341716;rs11040318;11:49315951:C:CACACT;11:49315951:C:CACT;rs11040319;rs1843629	PsychENCODE	Promoter_anchored_loops	11:49310000-49320000	11:48310000-48320000	HiC	NA	intra	.
rs7939300;rs7939316;rs76374512;rs77341716;rs11040318;11:49315951:C:CACACT;11:49315951:C:CACT;rs11040319;rs1843629	PsychENCODE	Promoter_anchored_loops	11:49310000-49320000	11:49060000-49070000	HiC	NA	intra	.
rs7939300;rs7939316;rs76374512;rs77341716;rs11040318;11:49315951:C:CACACT;11:49315951:C:CACT;rs11040319;rs1843629	PsychENCODE	Promoter_anchored_loops	11:49310000-49320000	11:49580000-49590000	HiC	NA	intra	.
rs11601969;rs11040326;rs12225863	PsychENCODE	Promoter_anchored_loops	11:49330000-49340000	11:48850000-48860000	HiC	NA	intra	.
rs11601969;rs11040326;rs12225863	PsychENCODE	Promoter_anchored_loops	11:49330000-49340000	11:49060000-49070000	HiC	NA	intra	.
rs11601969;rs11040326;rs12225863	PsychENCODE	Promoter_anchored_loops	11:49330000-49340000	11:49130000-49140000	HiC	NA	intra	.
rs11601969;rs11040326;rs12225863	PsychENCODE	Promoter_anchored_loops	11:49330000-49340000	11:49220000-49230000	HiC	ENSG00000086205	intra	.
rs11601969;rs11040326;rs12225863	PsychENCODE	Promoter_anchored_loops	11:49330000-49340000	11:49940000-49950000	HiC	NA	intra	.
rs11040339;rs111853381	PsychENCODE	Promoter_anchored_loops	11:49360000-49370000	11:48980000-48990000	HiC	NA	intra	.
rs11040339;rs111853381	PsychENCODE	Promoter_anchored_loops	11:49360000-49370000	11:50050000-50060000	HiC	NA	intra	.
rs75781920;rs76427006	PsychENCODE	Promoter_anchored_loops	11:49370000-49380000	11:49130000-49140000	HiC	NA	intra	.
rs75781920;rs76427006	PsychENCODE	Promoter_anchored_loops	11:49370000-49380000	11:50120000-50130000	HiC	NA	intra	.
rs75781920;rs76427006	PsychENCODE	Promoter_anchored_loops	11:49370000-49380000	11:48560000-48570000	HiC	NA	intra	.
rs75781920;rs76427006	PsychENCODE	Promoter_anchored_loops	11:49370000-49380000	11:48960000-48970000	HiC	NA	intra	.
rs75781920;rs76427006	PsychENCODE	Promoter_anchored_loops	11:49370000-49380000	11:48990000-49000000	HiC	NA	intra	.
rs75781920;rs76427006	PsychENCODE	Promoter_anchored_loops	11:49370000-49380000	11:49130000-49140000	HiC	NA	intra	.
rs75781920;rs76427006	PsychENCODE	Promoter_anchored_loops	11:49370000-49380000	11:49240000-49250000	HiC	NA	intra	.
rs75781920;rs76427006	PsychENCODE	Promoter_anchored_loops	11:49370000-49380000	11:49280000-49290000	HiC	NA	intra	.
rs75781920;rs76427006	PsychENCODE	Promoter_anchored_loops	11:49370000-49380000	11:49540000-49550000	HiC	NA	intra	.
rs75781920;rs76427006	PsychENCODE	Promoter_anchored_loops	11:49370000-49380000	11:49790000-49800000	HiC	NA	intra	.
rs75781920;rs76427006	PsychENCODE	Promoter_anchored_loops	11:49370000-49380000	11:50060000-50070000	HiC	NA	intra	.
rs75781920;rs76427006	PsychENCODE	Promoter_anchored_loops	11:49370000-49380000	11:50120000-50130000	HiC	NA	intra	.
rs75781920;rs76427006	PsychENCODE	Promoter_anchored_loops	11:49370000-49380000	11:50180000-50190000	HiC	NA	intra	.
rs115508608;rs4569008	PsychENCODE	Promoter_anchored_loops	11:49380000-49390000	11:49600000-49610000	HiC	NA	intra	.
rs115508608;rs4569008	PsychENCODE	Promoter_anchored_loops	11:49380000-49390000	11:50120000-50130000	HiC	NA	intra	.
rs2204369;rs11040352;rs10839272	PsychENCODE	Promoter_anchored_loops	11:49390000-49400000	11:48460000-48470000	HiC	NA	intra	.
rs79411751;rs12226534;rs11040353;rs10839274;rs11040354	PsychENCODE	Promoter_anchored_loops	11:49400000-49410000	11:48430000-48440000	HiC	NA	intra	.
rs79411751;rs12226534;rs11040353;rs10839274;rs11040354	PsychENCODE	Promoter_anchored_loops	11:49400000-49410000	11:48460000-48470000	HiC	NA	intra	.
rs79411751;rs12226534;rs11040353;rs10839274;rs11040354	PsychENCODE	Promoter_anchored_loops	11:49400000-49410000	11:50040000-50050000	HiC	NA	intra	.
rs74905027	PsychENCODE	Promoter_anchored_loops	11:49420000-49430000	11:48460000-48470000	HiC	NA	intra	.
rs74905027	PsychENCODE	Promoter_anchored_loops	11:49420000-49430000	11:50050000-50060000	HiC	NA	intra	.
rs56125040;rs11040357;rs146115425	PsychENCODE	Promoter_anchored_loops	11:49430000-49440000	11:48460000-48470000	HiC	NA	intra	.
rs56125040;rs11040357;rs146115425	PsychENCODE	Promoter_anchored_loops	11:49430000-49440000	11:48460000-48470000	HiC	NA	intra	.
rs56125040;rs11040357;rs146115425	PsychENCODE	Promoter_anchored_loops	11:49430000-49440000	11:48490000-48500000	HiC	NA	intra	.
rs56125040;rs11040357;rs146115425	PsychENCODE	Promoter_anchored_loops	11:49430000-49440000	11:48510000-48520000	HiC	ENSG00000237388	intra	.
rs56125040;rs11040357;rs146115425	PsychENCODE	Promoter_anchored_loops	11:49430000-49440000	11:49480000-49490000	HiC	NA	intra	.
rs79350085;rs7934591;rs7929575	PsychENCODE	Promoter_anchored_loops	11:49460000-49470000	11:48460000-48470000	HiC	NA	intra	.
rs79350085;rs7934591;rs7929575	PsychENCODE	Promoter_anchored_loops	11:49460000-49470000	11:49900000-49910000	HiC	NA	intra	.
rs79350085;rs7934591;rs7929575	PsychENCODE	Promoter_anchored_loops	11:49460000-49470000	11:49980000-49990000	HiC	NA	intra	.
rs79350085;rs7934591;rs7929575	PsychENCODE	Promoter_anchored_loops	11:49460000-49470000	11:50050000-50060000	HiC	NA	intra	.
rs7935311;rs11040380;rs76311408;rs12222221	PsychENCODE	Promoter_anchored_loops	11:49480000-49490000	11:48890000-48900000	HiC	NA	intra	.
rs7935311;rs11040380;rs76311408;rs12222221	PsychENCODE	Promoter_anchored_loops	11:49480000-49490000	11:49430000-49440000	HiC	NA	intra	.
rs7935311;rs11040380;rs76311408;rs12222221	PsychENCODE	Promoter_anchored_loops	11:49480000-49490000	11:49980000-49990000	HiC	NA	intra	.
rs12222457;rs12226588;rs145579542;rs11040388;rs10742942;rs10431008;rs10430868;rs11040390	PsychENCODE	Promoter_anchored_loops	11:49490000-49500000	11:50050000-50060000	HiC	NA	intra	.
rs12222457;rs12226588;rs145579542;rs11040388;rs10742942;rs10431008;rs10430868;rs11040390	PsychENCODE	Promoter_anchored_loops	11:49490000-49500000	11:50200000-50210000	HiC	NA	intra	.
rs12222457;rs12226588;rs145579542;rs11040388;rs10742942;rs10431008;rs10430868;rs11040390	PsychENCODE	Promoter_anchored_loops	11:49490000-49500000	11:50270000-50280000	HiC	NA	intra	.
rs7951980;rs11040406	PsychENCODE	Promoter_anchored_loops	11:49520000-49530000	11:48980000-48990000	HiC	NA	intra	.
rs35863018;rs57895076;rs77346713	PsychENCODE	Promoter_anchored_loops	11:49530000-49540000	11:48750000-48760000	HiC	NA	intra	.
rs35863018;rs57895076;rs77346713	PsychENCODE	Promoter_anchored_loops	11:49530000-49540000	11:48910000-48920000	HiC	NA	intra	.
rs35863018;rs57895076;rs77346713	PsychENCODE	Promoter_anchored_loops	11:49530000-49540000	11:49220000-49230000	HiC	ENSG00000086205	intra	.
rs35863018;rs57895076;rs77346713	PsychENCODE	Promoter_anchored_loops	11:49530000-49540000	11:49800000-49810000	HiC	NA	intra	.
rs79154155	PsychENCODE	Promoter_anchored_loops	11:49540000-49550000	11:49060000-49070000	HiC	NA	intra	.
rs79154155	PsychENCODE	Promoter_anchored_loops	11:49540000-49550000	11:49370000-49380000	HiC	NA	intra	.
rs112930368;rs147899890;rs7934765;rs7102641;rs7117413	PsychENCODE	Promoter_anchored_loops	11:49550000-49560000	11:49130000-49140000	HiC	NA	intra	.
rs3913231;rs11040414;rs11040415;rs7116015;rs11040417;rs11040418;rs11040419;rs11608101	PsychENCODE	Promoter_anchored_loops	11:49560000-49570000	11:48850000-48860000	HiC	NA	intra	.
rs11605639;rs73457500;rs78270563	PsychENCODE	Promoter_anchored_loops	11:49570000-49580000	11:49780000-49790000	HiC	NA	intra	.
rs11605639;rs73457500;rs78270563	PsychENCODE	Promoter_anchored_loops	11:49570000-49580000	11:49850000-49860000	HiC	NA	intra	.
rs144687806;rs10431010;rs10431011;rs115122247	PsychENCODE	Promoter_anchored_loops	11:49580000-49590000	11:49060000-49070000	HiC	NA	intra	.
rs144687806;rs10431010;rs10431011;rs115122247	PsychENCODE	Promoter_anchored_loops	11:49580000-49590000	11:49800000-49810000	HiC	NA	intra	.
rs144687806;rs10431010;rs10431011;rs115122247	PsychENCODE	Promoter_anchored_loops	11:49580000-49590000	11:48590000-48600000	HiC	NA	intra	.
rs144687806;rs10431010;rs10431011;rs115122247	PsychENCODE	Promoter_anchored_loops	11:49580000-49590000	11:48830000-48840000	HiC	NA	intra	.
rs144687806;rs10431010;rs10431011;rs115122247	PsychENCODE	Promoter_anchored_loops	11:49580000-49590000	11:48990000-49000000	HiC	NA	intra	.
rs144687806;rs10431010;rs10431011;rs115122247	PsychENCODE	Promoter_anchored_loops	11:49580000-49590000	11:49010000-49020000	HiC	NA	intra	.
rs144687806;rs10431010;rs10431011;rs115122247	PsychENCODE	Promoter_anchored_loops	11:49580000-49590000	11:49040000-49050000	HiC	NA	intra	.
rs144687806;rs10431010;rs10431011;rs115122247	PsychENCODE	Promoter_anchored_loops	11:49580000-49590000	11:49060000-49070000	HiC	NA	intra	.
rs144687806;rs10431010;rs10431011;rs115122247	PsychENCODE	Promoter_anchored_loops	11:49580000-49590000	11:49070000-49080000	HiC	NA	intra	.
rs144687806;rs10431010;rs10431011;rs115122247	PsychENCODE	Promoter_anchored_loops	11:49580000-49590000	11:49240000-49250000	HiC	NA	intra	.
rs144687806;rs10431010;rs10431011;rs115122247	PsychENCODE	Promoter_anchored_loops	11:49580000-49590000	11:49310000-49320000	HiC	NA	intra	.
rs144687806;rs10431010;rs10431011;rs115122247	PsychENCODE	Promoter_anchored_loops	11:49580000-49590000	11:49800000-49810000	HiC	NA	intra	.
rs144687806;rs10431010;rs10431011;rs115122247	PsychENCODE	Promoter_anchored_loops	11:49580000-49590000	11:49850000-49860000	HiC	NA	intra	.
rs144687806;rs10431010;rs10431011;rs115122247	PsychENCODE	Promoter_anchored_loops	11:49580000-49590000	11:50010000-50020000	HiC	NA	intra	.
rs144687806;rs10431010;rs10431011;rs115122247	PsychENCODE	Promoter_anchored_loops	11:49580000-49590000	11:50110000-50120000	HiC	NA	intra	.
rs144687806;rs10431010;rs10431011;rs115122247	PsychENCODE	Promoter_anchored_loops	11:49580000-49590000	11:50280000-50290000	HiC	NA	intra	.
rs78719175;rs73459413;rs73459418;rs2866730;rs11040432;rs7109272	PsychENCODE	Promoter_anchored_loops	11:49590000-49600000	11:49690000-49700000	HiC	NA	intra	.
rs78719175;rs73459413;rs73459418;rs2866730;rs11040432;rs7109272	PsychENCODE	Promoter_anchored_loops	11:49590000-49600000	11:49800000-49810000	HiC	NA	intra	.
rs78719175;rs73459413;rs73459418;rs2866730;rs11040432;rs7109272	PsychENCODE	Promoter_anchored_loops	11:49590000-49600000	11:50030000-50040000	HiC	NA	intra	.
rs10839306;rs112765596;11:49605595:C:CTT;11:49605595:C:CT	PsychENCODE	Promoter_anchored_loops	11:49600000-49610000	11:48670000-48680000	HiC	NA	intra	.
rs10839306;rs112765596;11:49605595:C:CTT;11:49605595:C:CT	PsychENCODE	Promoter_anchored_loops	11:49600000-49610000	11:48670000-48680000	HiC	NA	intra	.
rs10839306;rs112765596;11:49605595:C:CTT;11:49605595:C:CT	PsychENCODE	Promoter_anchored_loops	11:49600000-49610000	11:48690000-48700000	HiC	NA	intra	.
rs10839306;rs112765596;11:49605595:C:CTT;11:49605595:C:CT	PsychENCODE	Promoter_anchored_loops	11:49600000-49610000	11:49180000-49190000	HiC	NA	intra	.
rs10839306;rs112765596;11:49605595:C:CTT;11:49605595:C:CT	PsychENCODE	Promoter_anchored_loops	11:49600000-49610000	11:49380000-49390000	HiC	NA	intra	.
rs10839306;rs112765596;11:49605595:C:CTT;11:49605595:C:CT	PsychENCODE	Promoter_anchored_loops	11:49600000-49610000	11:50370000-50380000	HiC	NA	intra	.
rs10839306;rs112765596;11:49605595:C:CTT;11:49605595:C:CT	PsychENCODE	Promoter_anchored_loops	11:49600000-49610000	11:50450000-50460000	HiC	NA	intra	.
rs11040437;rs74425609;rs112304851	PsychENCODE	Promoter_anchored_loops	11:49610000-49620000	11:48710000-48720000	HiC	NA	intra	.
rs11040437;rs74425609;rs112304851	PsychENCODE	Promoter_anchored_loops	11:49610000-49620000	11:49000000-49010000	HiC	NA	intra	.
rs79485649;rs61234597	PsychENCODE	Promoter_anchored_loops	11:49620000-49630000	11:48650000-48660000	HiC	NA	intra	.
rs79485649;rs61234597	PsychENCODE	Promoter_anchored_loops	11:49620000-49630000	11:49870000-49880000	HiC	NA	intra	.
rs3862349;rs2133225;rs12225112;rs11040443;rs56754852	PsychENCODE	Promoter_anchored_loops	11:49630000-49640000	11:49780000-49790000	HiC	NA	intra	.
rs3862349;rs2133225;rs12225112;rs11040443;rs56754852	PsychENCODE	Promoter_anchored_loops	11:49630000-49640000	11:50400000-50410000	HiC	NA	intra	.
rs75576420;rs73459472;rs35807624;rs79204806;rs10839319;rs34645498;rs77723159;rs80011536;rs10839321;rs137891580;rs56745444;rs11040456;rs11040457;rs79242745;rs11040460	GSE87112	Neural_Progenitor_Cell	11:49640001-49680000	11:50320001-50360000	HiC	NA	intra	2.58033e-07
rs75576420;rs73459472;rs35807624;rs79204806;rs10839319;rs34645498;rs77723159;rs80011536;rs10839321;rs137891580;rs56745444;rs11040456;rs11040457;rs79242745;rs11040460	GSE87112	Neural_Progenitor_Cell	11:49640001-49680000	11:50520001-50560000	HiC	NA	intra	8.86361e-09
rs75576420;rs73459472;rs35807624;rs79204806;rs10839319;rs34645498;rs77723159;rs80011536;rs10839321;rs137891580;rs56745444;rs11040456;rs11040457;rs79242745;rs11040460	GSE87112	Neural_Progenitor_Cell	11:49640001-49680000	11:50600001-50640000	HiC	NA	intra	4.14352e-10
rs77723159;rs80011536	PsychENCODE	Promoter_anchored_loops	11:49660000-49670000	11:49000000-49010000	HiC	NA	intra	.
rs77723159;rs80011536	PsychENCODE	Promoter_anchored_loops	11:49660000-49670000	11:49940000-49950000	HiC	NA	intra	.
rs77723159;rs80011536	PsychENCODE	Promoter_anchored_loops	11:49660000-49670000	11:49980000-49990000	HiC	NA	intra	.
rs10839321;rs137891580;rs56745444;rs11040456;rs11040457;rs79242745;rs11040460	PsychENCODE	Promoter_anchored_loops	11:49670000-49680000	11:48850000-48860000	HiC	NA	intra	.
rs10839321;rs137891580;rs56745444;rs11040456;rs11040457;rs79242745;rs11040460	PsychENCODE	Promoter_anchored_loops	11:49670000-49680000	11:50270000-50280000	HiC	NA	intra	.
rs75184905	GSE87112	Neural_Progenitor_Cell	11:50120001-50160000	11:50480001-50520000	HiC	NA	intra	5.81396e-07
rs75184905	PsychENCODE	Promoter_anchored_loops	11:50150000-50160000	11:49850000-49860000	HiC	NA	intra	.
rs112024034;rs8093033;rs11873827	GSE87112	Neural_Progenitor_Cell	18:39240001-39280000	18:39280001-39320000	HiC	NA	intra	7.31955e-08
rs112024034;rs8093033;rs11873827	GSE87112	Neural_Progenitor_Cell	18:39240001-39280000	18:36360001-36400000	HiC	NA	intra	2.85589e-08
rs112024034;rs8093033;rs11873827	GSE87112	Neural_Progenitor_Cell	18:39240001-39280000	18:36600001-36640000	HiC	NA	intra	9.51951e-08
rs112024034;rs8093033;rs11873827	GSE87112	Neural_Progenitor_Cell	18:39240001-39280000	18:38040001-38080000	HiC	NA	intra	2.38473e-07
rs7234764;rs28698233;rs11876458;rs57308985;rs6507431;rs8099746;rs67050670;rs534731961;rs8083506;rs7242858;rs1368834;rs4890355;rs4890356;rs4890357;rs56960323;rs139383829;rs8082809;rs4267411;rs2217731;rs112226573;rs8092630;rs8096183;rs57079373;rs6650667;rs6650668;rs8085338;rs11877516;rs11877563;rs11407780;rs1897743;rs983294;rs10083996;rs67582908;rs16975246;rs58588773;rs11875397	GSE87112	Neural_Progenitor_Cell	18:39280001-39320000	18:37840001-37880000	HiC	NA	intra	1.00229e-11
rs7234764;rs28698233;rs11876458;rs57308985;rs6507431;rs8099746;rs67050670;rs534731961;rs8083506;rs7242858;rs1368834;rs4890355;rs4890356;rs4890357;rs56960323;rs139383829;rs8082809;rs4267411;rs2217731;rs112226573;rs8092630;rs8096183;rs57079373;rs6650667;rs6650668;rs8085338;rs11877516;rs11877563;rs11407780;rs1897743;rs983294;rs10083996;rs67582908;rs16975246;rs58588773;rs11875397	GSE87112	Neural_Progenitor_Cell	18:39280001-39320000	18:38480001-38520000	HiC	NA	intra	5.3183e-08
rs7234764;rs28698233;rs11876458;rs57308985;rs6507431;rs8099746;rs67050670;rs534731961;rs8083506;rs7242858;rs1368834;rs4890355;rs4890356;rs4890357;rs56960323;rs139383829;rs8082809;rs4267411;rs2217731;rs112226573;rs8092630;rs8096183;rs57079373;rs6650667;rs6650668;rs8085338;rs11877516;rs11877563;rs11407780;rs1897743;rs983294;rs10083996;rs67582908;rs16975246;rs58588773;rs11875397	GSE87112	Neural_Progenitor_Cell	18:39280001-39320000	18:39040001-39080000	HiC	NA	intra	8.65413e-10
rs7234764;rs28698233;rs11876458;rs57308985;rs6507431;rs8099746;rs67050670;rs534731961;rs8083506;rs7242858;rs1368834;rs4890355;rs4890356;rs4890357;rs56960323;rs139383829;rs8082809;rs4267411;rs2217731;rs112226573;rs8092630;rs8096183;rs57079373;rs6650667;rs6650668;rs8085338;rs11877516;rs11877563;rs11407780;rs1897743;rs983294;rs10083996;rs67582908;rs16975246;rs58588773;rs11875397	GSE87112	Neural_Progenitor_Cell	18:39280001-39320000	18:39120001-39160000	HiC	NA	intra	9.60375e-08
rs7234764;rs28698233;rs11876458;rs57308985;rs6507431;rs8099746;rs67050670;rs534731961;rs8083506;rs7242858;rs1368834;rs4890355;rs4890356;rs4890357;rs56960323;rs139383829;rs8082809;rs4267411;rs2217731;rs112226573;rs8092630;rs8096183;rs57079373;rs6650667;rs6650668;rs8085338;rs11877516;rs11877563;rs11407780;rs1897743;rs983294;rs10083996;rs67582908;rs16975246;rs58588773;rs11875397	GSE87112	Neural_Progenitor_Cell	18:39280001-39320000	18:39240001-39280000	HiC	NA	intra	7.31955e-08
rs12624433;rs9074	Giusti-Rodriguez_et_al_2019	Adult_Cortex	20:44680000-44690000	20:44710000-44720000	HiC	ENSG00000124160	intra	8.43685e-22
rs12624433;rs9074	Giusti-Rodriguez_et_al_2019	Adult_Cortex	20:44680000-44690000	20:44740000-44750000	HiC	ENSG00000101017	intra	1.54687e-20
rs12624433;rs9074	Giusti-Rodriguez_et_al_2019	Adult_Cortex	20:44680000-44690000	20:44850000-44860000	HiC	NA	intra	1.56625e-15
rs12624433;rs9074	Giusti-Rodriguez_et_al_2019	Adult_Cortex	20:44680000-44690000	20:45030000-45040000	HiC	NA	intra	6.41199e-21
rs12624433;rs9074	Giusti-Rodriguez_et_al_2019	Adult_Cortex	20:44680000-44690000	20:45060000-45070000	HiC	ENSG00000062598	intra	2.68794e-13
rs12624433;rs9074	Giusti-Rodriguez_et_al_2019	Adult_Cortex	20:44680000-44690000	20:44510000-44520000	HiC	ENSG00000168612:ENSG00000149634:ENSG00000124257:ENSG00000064601	intra	8.06254e-21
rs12624433;rs9074	Giusti-Rodriguez_et_al_2019	Adult_Cortex	20:44680000-44690000	20:44560000-44570000	HiC	ENSG00000100982	intra	8.40768e-29
rs12624433;rs9074	Giusti-Rodriguez_et_al_2019	Adult_Cortex	20:44680000-44690000	20:44640000-44650000	HiC	NA	intra	2.82185e-32
rs12624433;rs9074	Giusti-Rodriguez_et_al_2019	Adult_Cortex	20:44680000-44690000	20:44650000-44660000	HiC	ENSG00000124140	intra	6.05657e-39
rs12624433;rs9074	Giusti-Rodriguez_et_al_2019	Fetal_Cortex	20:44680000-44690000	20:44850000-44860000	HiC	NA	intra	5.18663e-18
rs12624433;rs9074	Giusti-Rodriguez_et_al_2019	Fetal_Cortex	20:44680000-44690000	20:44910000-44920000	HiC	NA	intra	1.25466e-17
rs12624433;rs9074	Giusti-Rodriguez_et_al_2019	Fetal_Cortex	20:44680000-44690000	20:45020000-45030000	HiC	NA	intra	4.73497e-12
rs12624433;rs9074	Giusti-Rodriguez_et_al_2019	Fetal_Cortex	20:44680000-44690000	20:44440000-44450000	HiC	ENSG00000175063	intra	8.87894e-12
rs12624433;rs9074	Giusti-Rodriguez_et_al_2019	Fetal_Cortex	20:44680000-44690000	20:44510000-44520000	HiC	ENSG00000168612:ENSG00000149634:ENSG00000124257:ENSG00000064601	intra	5.18663e-18
rs12624433;rs9074	Giusti-Rodriguez_et_al_2019	Fetal_Cortex	20:44680000-44690000	20:44560000-44570000	HiC	ENSG00000100982	intra	2.45896e-39
rs12624433;rs9074	Giusti-Rodriguez_et_al_2019	Fetal_Cortex	20:44680000-44690000	20:44640000-44650000	HiC	NA	intra	3.86291e-38
rs12624433;rs9074	Giusti-Rodriguez_et_al_2019	Fetal_Cortex	20:44680000-44690000	20:44650000-44660000	HiC	ENSG00000124140	intra	1.04111e-24
rs12624433;rs9074	PsychENCODE	Promoter_anchored_loops	20:44680000-44690000	20:44650000-44660000	HiC	ENSG00000124140	intra	.
rs4578918;rs6131010	PsychENCODE	Promoter_anchored_loops	20:44720000-44730000	20:44980000-44990000	HiC	NA	intra	.
rs6074022;rs1569723;rs1883832;rs4810485;rs4239702	Giusti-Rodriguez_et_al_2019	Adult_Cortex	20:44740000-44750000	20:44760000-44770000	HiC	NA	intra	1.36143e-47
rs6074022;rs1569723;rs1883832;rs4810485;rs4239702	Giusti-Rodriguez_et_al_2019	Adult_Cortex	20:44740000-44750000	20:44830000-44840000	HiC	NA	intra	1.21998e-23
rs6074022;rs1569723;rs1883832;rs4810485;rs4239702	Giusti-Rodriguez_et_al_2019	Adult_Cortex	20:44740000-44750000	20:45030000-45040000	HiC	NA	intra	2.66015e-20
rs6074022;rs1569723;rs1883832;rs4810485;rs4239702	Giusti-Rodriguez_et_al_2019	Adult_Cortex	20:44740000-44750000	20:45050000-45060000	HiC	NA	intra	2.38194e-14
rs6074022;rs1569723;rs1883832;rs4810485;rs4239702	Giusti-Rodriguez_et_al_2019	Adult_Cortex	20:44740000-44750000	20:45060000-45070000	HiC	ENSG00000062598	intra	6.74749e-17
rs6074022;rs1569723;rs1883832;rs4810485;rs4239702	Giusti-Rodriguez_et_al_2019	Adult_Cortex	20:44740000-44750000	20:44620000-44630000	HiC	NA	intra	1.48374e-16
rs6074022;rs1569723;rs1883832;rs4810485;rs4239702	Giusti-Rodriguez_et_al_2019	Adult_Cortex	20:44740000-44750000	20:44640000-44650000	HiC	NA	intra	1.27687e-15
rs6074022;rs1569723;rs1883832;rs4810485;rs4239702	Giusti-Rodriguez_et_al_2019	Adult_Cortex	20:44740000-44750000	20:44680000-44690000	HiC	NA	intra	1.54687e-20

## Sheet: Supplementary Table 10-2. BIP
Supplementary Table 10-2. Chromatin interactions of credible sets in BIP novel loci.
SNPs	DB	Tissue/cell/sub-database	Region1	Region2	Type	Gene	Inter/intra	FDR
rs66669347;rs9437665;rs34280926;rs111786313;rs4339907;rs6683112;rs9437810;rs11585462;rs35678413;rs9437685;rs4630159;rs11165299;rs10602044;rs570515539;rs11324761;rs9437812;rs12751774;rs4950056;rs4950057;rs11381737;rs4950058;rs9437689;rs9437813;rs4949965;rs35888232;rs4390223;rs4309032;rs12569207	GSE87112	Dorsolateral_Prefrontal_Cortex	1:95520001-95560000	1:95680001-95720000	HiC	ENSG00000122481	intra	2.55737e-08
rs1265169	GSE87112	Neural_Progenitor_Cell	1:95360001-95400000	1:95400001-95440000	HiC	NA	intra	4.46439e-08
rs1265169	GSE87112	Neural_Progenitor_Cell	1:95360001-95400000	1:95480001-95520000	HiC	NA	intra	1.43648e-12
rs6687450;1:95486294:C:CA;rs10735790;rs9661031;rs10874902;rs61774262;rs6687388	GSE87112	Neural_Progenitor_Cell	1:95480001-95520000	1:95280001-95320000	HiC	ENSG00000143036	intra	5.79186e-08
rs1265169	GSE87112	Neural_Progenitor_Cell	1:95360001-95400000	1:95320001-95360000	HiC	NA	intra	8.79653e-13
rs6687450;1:95486294:C:CA;rs10735790;rs9661031;rs10874902;rs61774262;rs6687388	GSE87112	Neural_Progenitor_Cell	1:95480001-95520000	1:95320001-95360000	HiC	NA	intra	1.07702e-12
rs35740399;rs1146461;rs10493880;rs2766004;rs2797616	GSE87112	Neural_Progenitor_Cell	1:95400001-95440000	1:95360001-95400000	HiC	ENSG00000117519	intra	4.46439e-08
rs6687450;1:95486294:C:CA;rs10735790;rs9661031;rs10874902;rs61774262;rs6687388	GSE87112	Neural_Progenitor_Cell	1:95480001-95520000	1:95360001-95400000	HiC	ENSG00000117519	intra	1.43648e-12
rs1265169	Giusti-Rodriguez_et_al_2019	Adult_Cortex	1:95390000-95400000	1:95480000-95490000	HiC	NA	intra	1.5494e-18
rs1265169	Giusti-Rodriguez_et_al_2019	Adult_Cortex	1:95390000-95400000	1:95500000-95510000	HiC	NA	intra	2.68662e-24
rs10735790;rs9661031;rs10874902	Giusti-Rodriguez_et_al_2019	Adult_Cortex	1:95500000-95510000	1:95690000-95700000	HiC	ENSG00000122481	intra	2.62316e-25
rs4245670;rs4344373;rs4950083;rs1023330	Giusti-Rodriguez_et_al_2019	Adult_Cortex	1:95580000-95590000	1:95690000-95700000	HiC	ENSG00000122481	intra	1.61001e-23
rs1265169	Giusti-Rodriguez_et_al_2019	Adult_Cortex	1:95390000-95400000	1:95320000-95330000	HiC	NA	intra	2.32887e-14
rs10493880;rs2766004;rs2797616	Giusti-Rodriguez_et_al_2019	Adult_Cortex	1:95420000-95430000	1:95320000-95330000	HiC	NA	intra	2.79904e-20
rs10493880;rs2766004;rs2797616	Giusti-Rodriguez_et_al_2019	Adult_Cortex	1:95420000-95430000	1:95380000-95390000	HiC	NA	intra	2.13493e-18
rs4847220	Giusti-Rodriguez_et_al_2019	Adult_Cortex	1:95460000-95470000	1:95270000-95280000	HiC	NA	intra	2.47563e-20
rs4847220	Giusti-Rodriguez_et_al_2019	Adult_Cortex	1:95460000-95470000	1:95320000-95330000	HiC	NA	intra	5.03626e-22
rs4847220	Giusti-Rodriguez_et_al_2019	Adult_Cortex	1:95460000-95470000	1:95380000-95390000	HiC	NA	intra	1.31136e-30
rs6687450;1:95486294:C:CA	Giusti-Rodriguez_et_al_2019	Adult_Cortex	1:95480000-95490000	1:94020000-94030000	HiC	NA	intra	1.63697e-16
rs6687450;1:95486294:C:CA	Giusti-Rodriguez_et_al_2019	Adult_Cortex	1:95480000-95490000	1:95270000-95280000	HiC	NA	intra	6.43616e-69
rs6687450;1:95486294:C:CA	Giusti-Rodriguez_et_al_2019	Adult_Cortex	1:95480000-95490000	1:95320000-95330000	HiC	NA	intra	3.52159e-69
rs6687450;1:95486294:C:CA	Giusti-Rodriguez_et_al_2019	Adult_Cortex	1:95480000-95490000	1:95330000-95340000	HiC	NA	intra	2.23512e-14
rs6687450;1:95486294:C:CA	Giusti-Rodriguez_et_al_2019	Adult_Cortex	1:95480000-95490000	1:95380000-95390000	HiC	NA	intra	3.33298e-74
rs6687450;1:95486294:C:CA	Giusti-Rodriguez_et_al_2019	Adult_Cortex	1:95480000-95490000	1:95390000-95400000	HiC	ENSG00000117519	intra	1.5494e-18
rs10735790;rs9661031;rs10874902	Giusti-Rodriguez_et_al_2019	Adult_Cortex	1:95500000-95510000	1:94940000-94950000	HiC	NA	intra	4.83088e-22
rs10735790;rs9661031;rs10874902	Giusti-Rodriguez_et_al_2019	Adult_Cortex	1:95500000-95510000	1:95000000-95010000	HiC	ENSG00000117525	intra	1.73706e-11
rs10735790;rs9661031;rs10874902	Giusti-Rodriguez_et_al_2019	Adult_Cortex	1:95500000-95510000	1:95270000-95280000	HiC	NA	intra	1.0709e-90
rs10735790;rs9661031;rs10874902	Giusti-Rodriguez_et_al_2019	Adult_Cortex	1:95500000-95510000	1:95320000-95330000	HiC	NA	intra	7.33812e-121
rs10735790;rs9661031;rs10874902	Giusti-Rodriguez_et_al_2019	Adult_Cortex	1:95500000-95510000	1:95330000-95340000	HiC	NA	intra	7.70683e-19
rs10735790;rs9661031;rs10874902	Giusti-Rodriguez_et_al_2019	Adult_Cortex	1:95500000-95510000	1:95380000-95390000	HiC	NA	intra	1.7144e-94
rs10735790;rs9661031;rs10874902	Giusti-Rodriguez_et_al_2019	Adult_Cortex	1:95500000-95510000	1:95390000-95400000	HiC	ENSG00000117519	intra	2.68662e-24
rs4339907;rs6683112;rs9437810;rs11585462;rs35678413	Giusti-Rodriguez_et_al_2019	Adult_Cortex	1:95530000-95540000	1:95270000-95280000	HiC	NA	intra	5.30505e-13
rs6687450;1:95486294:C:CA	Giusti-Rodriguez_et_al_2019	Fetal_Cortex	1:95480000-95490000	1:95690000-95700000	HiC	ENSG00000122481	intra	8.82593e-13
rs6687450;1:95486294:C:CA	Giusti-Rodriguez_et_al_2019	Fetal_Cortex	1:95480000-95490000	1:94070000-94080000	HiC	NA	intra	4.4939e-12
rs6687450;1:95486294:C:CA	Giusti-Rodriguez_et_al_2019	Fetal_Cortex	1:95480000-95490000	1:94470000-94480000	HiC	NA	intra	1.26991e-12
rs6687450;1:95486294:C:CA	Giusti-Rodriguez_et_al_2019	Fetal_Cortex	1:95480000-95490000	1:94870000-94880000	HiC	NA	intra	1.35242e-18
rs6687450;1:95486294:C:CA	Giusti-Rodriguez_et_al_2019	Fetal_Cortex	1:95480000-95490000	1:94940000-94950000	HiC	NA	intra	3.45326e-12
rs6687450;1:95486294:C:CA	Giusti-Rodriguez_et_al_2019	Fetal_Cortex	1:95480000-95490000	1:94990000-95000000	HiC	NA	intra	6.71981e-28
rs6687450;1:95486294:C:CA	Giusti-Rodriguez_et_al_2019	Fetal_Cortex	1:95480000-95490000	1:95000000-95010000	HiC	ENSG00000117525	intra	3.55343e-12
rs6687450;1:95486294:C:CA	Giusti-Rodriguez_et_al_2019	Fetal_Cortex	1:95480000-95490000	1:95270000-95280000	HiC	NA	intra	4.47721e-54
rs6687450;1:95486294:C:CA	Giusti-Rodriguez_et_al_2019	Fetal_Cortex	1:95480000-95490000	1:95320000-95330000	HiC	NA	intra	3.07961e-56
rs6687450;1:95486294:C:CA	Giusti-Rodriguez_et_al_2019	Fetal_Cortex	1:95480000-95490000	1:95330000-95340000	HiC	NA	intra	1.21261e-11
rs6687450;1:95486294:C:CA	Giusti-Rodriguez_et_al_2019	Fetal_Cortex	1:95480000-95490000	1:95380000-95390000	HiC	NA	intra	1.486e-81
rs9437685;rs4630159;rs11165299;rs10602044;rs570515539;rs11324761;rs9437812;rs12751774;rs4950056;rs4950057;rs11381737;rs4950058;rs9437689;rs9437813	Giusti-Rodriguez_et_al_2019	Fetal_Cortex	1:95540000-95550000	1:95270000-95280000	HiC	NA	intra	6.94623e-12
rs1265169	PsychENCODE	Promoter_anchored_loops	1:95390000-95400000	1:95490000-95500000	HiC	NA	intra	.
rs1265169	PsychENCODE	Promoter_anchored_loops	1:95390000-95400000	1:95500000-95510000	HiC	NA	intra	.
rs10735790;rs9661031;rs10874902	PsychENCODE	Promoter_anchored_loops	1:95500000-95510000	1:94980000-94990000	HiC	NA	intra	.
rs10735790;rs9661031;rs10874902	PsychENCODE	Promoter_anchored_loops	1:95500000-95510000	1:95330000-95340000	HiC	NA	intra	.
rs61774262;rs6687388	PsychENCODE	Promoter_anchored_loops	1:95510000-95520000	1:95330000-95340000	HiC	NA	intra	.
rs66669347;rs9437665;rs34280926;rs111786313	PsychENCODE	Promoter_anchored_loops	1:95520000-95530000	1:95340000-95350000	HiC	NA	intra	.
rs66669347;rs9437665;rs34280926;rs111786313	PsychENCODE	Promoter_anchored_loops	1:95520000-95530000	1:95620000-95630000	HiC	NA	intra	.
rs12569038;rs11591183;rs12741128;rs11427044;rs201190810	PsychENCODE	Promoter_anchored_loops	1:95560000-95570000	1:94820000-94830000	HiC	NA	intra	.
rs12569038;rs11591183;rs12741128;rs11427044;rs201190810	PsychENCODE	Promoter_anchored_loops	1:95560000-95570000	1:95680000-95690000	HiC	NA	intra	.
rs4245670;rs4344373;rs4950083;rs1023330	PsychENCODE	Promoter_anchored_loops	1:95580000-95590000	1:94630000-94640000	HiC	NA	intra	.
rs10735790;rs9661031;rs10874902	PsychENCODE	Promoter_anchored_loops	1:95500000-95510000	1:94970000-94980000	HiC	NA	intra	.
rs10735790;rs9661031;rs10874902	PsychENCODE	Promoter_anchored_loops	1:95500000-95510000	1:94980000-94990000	HiC	NA	intra	.
rs10735790;rs9661031;rs10874902	PsychENCODE	Promoter_anchored_loops	1:95500000-95510000	1:95310000-95320000	HiC	NA	intra	.
rs10735790;rs9661031;rs10874902	PsychENCODE	Promoter_anchored_loops	1:95500000-95510000	1:95320000-95330000	HiC	NA	intra	.
rs10735790;rs9661031;rs10874902	PsychENCODE	Promoter_anchored_loops	1:95500000-95510000	1:95330000-95340000	HiC	NA	intra	.
rs10735790;rs9661031;rs10874902	PsychENCODE	Promoter_anchored_loops	1:95500000-95510000	1:95350000-95360000	HiC	NA	intra	.
rs10735790;rs9661031;rs10874902	PsychENCODE	Promoter_anchored_loops	1:95500000-95510000	1:95360000-95370000	HiC	NA	intra	.
rs10735790;rs9661031;rs10874902	PsychENCODE	Promoter_anchored_loops	1:95500000-95510000	1:95390000-95400000	HiC	ENSG00000117519	intra	.
rs4339907;rs6683112;rs9437810;rs11585462;rs35678413	PsychENCODE	Promoter_anchored_loops	1:95530000-95540000	1:95690000-95700000	HiC	ENSG00000122481	intra	.
rs4339907;rs6683112;rs9437810;rs11585462;rs35678413	PsychENCODE	Promoter_anchored_loops	1:95530000-95540000	1:95700000-95710000	HiC	ENSG00000122481	intra	.

## Sheet: Supplementary Table 10-3. MDD
Supplementary Table 10-3. Chromatin interactions of credible sets in MDD novel loci.
SNPs	DB	Tissue/cell/sub-database	Region1	Region2	Type	Gene	Inter/intra	FDR
rs145633501;rs12144886;rs72737077;rs72737079;rs72737081;rs138895149;rs12134172;rs11578130;rs12127825;rs12131510	GSE87112	Neural_Progenitor_Cell	1:190880001-190920000	1:191560001-191600000	HiC	NA	intra	2.3002e-07
rs145633501;rs12144886;rs72737077;rs72737079;rs72737081;rs138895149;rs12134172;rs11578130;rs12127825;rs12131510	GSE87112	Neural_Progenitor_Cell	1:190880001-190920000	1:192240001-192280000	HiC	NA	intra	4.16236e-07
rs145633501;rs12144886;rs72737077;rs72737079;rs72737081;rs138895149;rs12134172;rs11578130;rs12127825;rs12131510	GSE87112	Neural_Progenitor_Cell	1:190880001-190920000	1:192280001-192320000	HiC	ENSG00000253148	intra	2.57842e-07
rs12143904;rs72737098;rs12131554;rs12137671;rs12137739;rs12139672;rs5779558;rs986020;rs1469568;rs12136377;rs28374258;rs567720146;rs148488674	GSE87112	Neural_Progenitor_Cell	1:190920001-190960000	1:190960001-191000000	HiC	NA	intra	3.94805e-13
rs12143904;rs72737098;rs12131554;rs12137671;rs12137739;rs12139672;rs5779558;rs986020;rs1469568;rs12136377;rs28374258;rs567720146;rs148488674	GSE87112	Neural_Progenitor_Cell	1:190920001-190960000	1:191600001-191640000	HiC	NA	intra	1.38847e-09
rs12143904;rs72737098;rs12131554;rs12137671;rs12137739;rs12139672;rs5779558;rs986020;rs1469568;rs12136377;rs28374258;rs567720146;rs148488674	GSE87112	Neural_Progenitor_Cell	1:190920001-190960000	1:192240001-192280000	HiC	NA	intra	2.69229e-10
rs12143904;rs72737098;rs12131554;rs12137671;rs12137739;rs12139672;rs5779558;rs986020;rs1469568;rs12136377;rs28374258;rs567720146;rs148488674	GSE87112	Neural_Progenitor_Cell	1:190920001-190960000	1:192280001-192320000	HiC	ENSG00000253148	intra	9.19899e-08
rs10800998;rs141472342;rs10737590;rs10800999;rs16833106;rs11450363;rs12144866;rs12145021;rs16833110;rs73058121;rs35206935;rs12126212;rs7522731;rs12120106;rs12121131;rs7535680;rs57542098;rs147232659;rs7553074;rs66858743;rs9970366;rs10801008;rs12140330;rs12132406;rs12143410;rs12095955	GSE87112	Neural_Progenitor_Cell	1:190960001-191000000	1:191000001-191040000	HiC	NA	intra	2.28543e-08
rs10800998;rs141472342;rs10737590;rs10800999;rs16833106;rs11450363;rs12144866;rs12145021;rs16833110;rs73058121;rs35206935;rs12126212;rs7522731;rs12120106;rs12121131;rs7535680;rs57542098;rs147232659;rs7553074;rs66858743;rs9970366;rs10801008;rs12140330;rs12132406;rs12143410;rs12095955	GSE87112	Neural_Progenitor_Cell	1:190960001-191000000	1:191160001-191200000	HiC	NA	intra	1.42571e-07
rs10800998;rs141472342;rs10737590;rs10800999;rs16833106;rs11450363;rs12144866;rs12145021;rs16833110;rs73058121;rs35206935;rs12126212;rs7522731;rs12120106;rs12121131;rs7535680;rs57542098;rs147232659;rs7553074;rs66858743;rs9970366;rs10801008;rs12140330;rs12132406;rs12143410;rs12095955	GSE87112	Neural_Progenitor_Cell	1:190960001-191000000	1:191720001-191760000	HiC	NA	intra	1.98195e-09
rs10800998;rs141472342;rs10737590;rs10800999;rs16833106;rs11450363;rs12144866;rs12145021;rs16833110;rs73058121;rs35206935;rs12126212;rs7522731;rs12120106;rs12121131;rs7535680;rs57542098;rs147232659;rs7553074;rs66858743;rs9970366;rs10801008;rs12140330;rs12132406;rs12143410;rs12095955	GSE87112	Neural_Progenitor_Cell	1:190960001-191000000	1:192240001-192280000	HiC	NA	intra	2.66122e-09
rs10800998;rs141472342;rs10737590;rs10800999;rs16833106;rs11450363;rs12144866;rs12145021;rs16833110;rs73058121;rs35206935;rs12126212;rs7522731;rs12120106;rs12121131;rs7535680;rs57542098;rs147232659;rs7553074;rs66858743;rs9970366;rs10801008;rs12140330;rs12132406;rs12143410;rs12095955	GSE87112	Neural_Progenitor_Cell	1:190960001-191000000	1:192280001-192320000	HiC	ENSG00000253148	intra	2.69229e-10
rs10800998;rs141472342;rs10737590;rs10800999;rs16833106;rs11450363;rs12144866;rs12145021;rs16833110;rs73058121;rs35206935;rs12126212;rs7522731;rs12120106;rs12121131;rs7535680;rs57542098;rs147232659;rs7553074;rs66858743;rs9970366;rs10801008;rs12140330;rs12132406;rs12143410;rs12095955	GSE87112	Neural_Progenitor_Cell	1:190960001-191000000	1:192320001-192360000	HiC	NA	intra	1.37172e-10
rs10800998;rs141472342;rs10737590;rs10800999;rs16833106;rs11450363;rs12144866;rs12145021;rs16833110;rs73058121;rs35206935;rs12126212;rs7522731;rs12120106;rs12121131;rs7535680;rs57542098;rs147232659;rs7553074;rs66858743;rs9970366;rs10801008;rs12140330;rs12132406;rs12143410;rs12095955	GSE87112	Neural_Progenitor_Cell	1:190960001-191000000	1:192400001-192440000	HiC	NA	intra	1.19471e-09
rs10800998;rs141472342;rs10737590;rs10800999;rs16833106;rs11450363;rs12144866;rs12145021;rs16833110;rs73058121;rs35206935;rs12126212;rs7522731;rs12120106;rs12121131;rs7535680;rs57542098;rs147232659;rs7553074;rs66858743;rs9970366;rs10801008;rs12140330;rs12132406;rs12143410;rs12095955	GSE87112	Neural_Progenitor_Cell	1:190960001-191000000	1:189320001-189360000	HiC	NA	intra	8.05187e-08
rs10800998;rs141472342;rs10737590;rs10800999;rs16833106;rs11450363;rs12144866;rs12145021;rs16833110;rs73058121;rs35206935;rs12126212;rs7522731;rs12120106;rs12121131;rs7535680;rs57542098;rs147232659;rs7553074;rs66858743;rs9970366;rs10801008;rs12140330;rs12132406;rs12143410;rs12095955	GSE87112	Neural_Progenitor_Cell	1:190960001-191000000	1:190440001-190480000	HiC	ENSG00000162670	intra	3.57592e-07
rs10800998;rs141472342;rs10737590;rs10800999;rs16833106;rs11450363;rs12144866;rs12145021;rs16833110;rs73058121;rs35206935;rs12126212;rs7522731;rs12120106;rs12121131;rs7535680;rs57542098;rs147232659;rs7553074;rs66858743;rs9970366;rs10801008;rs12140330;rs12132406;rs12143410;rs12095955	GSE87112	Neural_Progenitor_Cell	1:190960001-191000000	1:190920001-190960000	HiC	NA	intra	3.94805e-13
1:191003483:C:T;1:191003483:G:T;rs12087992;rs35355092;rs10920869;rs10920871;rs12138031;rs139583070;rs12118731;1:191009887:G:T;1:191009887:C:T;rs12139300;rs4469717;rs12121521;rs12141146;rs12140354;rs200673244;rs4845261;rs10801012;rs12122846;rs10920875;rs10920876;rs10494646;rs10920877;rs398103503;1:191016455:TTG:TTGTG;rs1367612;rs10920878;rs10920879;rs10920880;rs10920885;rs7528165;rs12121218;rs6652…	GSE87112	Neural_Progenitor_Cell	1:191000001-191040000	1:191560001-191600000	HiC	NA	intra	7.81272e-09
1:191003483:C:T;1:191003483:G:T;rs12087992;rs35355092;rs10920869;rs10920871;rs12138031;rs139583070;rs12118731;1:191009887:G:T;1:191009887:C:T;rs12139300;rs4469717;rs12121521;rs12141146;rs12140354;rs200673244;rs4845261;rs10801012;rs12122846;rs10920875;rs10920876;rs10494646;rs10920877;rs398103503;1:191016455:TTG:TTGTG;rs1367612;rs10920878;rs10920879;rs10920880;rs10920885;rs7528165;rs12121218;rs6652…	GSE87112	Neural_Progenitor_Cell	1:191000001-191040000	1:192240001-192280000	HiC	NA	intra	1.07277e-07
1:191003483:C:T;1:191003483:G:T;rs12087992;rs35355092;rs10920869;rs10920871;rs12138031;rs139583070;rs12118731;1:191009887:G:T;1:191009887:C:T;rs12139300;rs4469717;rs12121521;rs12141146;rs12140354;rs200673244;rs4845261;rs10801012;rs12122846;rs10920875;rs10920876;rs10494646;rs10920877;rs398103503;1:191016455:TTG:TTGTG;rs1367612;rs10920878;rs10920879;rs10920880;rs10920885;rs7528165;rs12121218;rs6652…	GSE87112	Neural_Progenitor_Cell	1:191000001-191040000	1:192400001-192440000	HiC	NA	intra	1.11634e-08
1:191003483:C:T;1:191003483:G:T;rs12087992;rs35355092;rs10920869;rs10920871;rs12138031;rs139583070;rs12118731;1:191009887:G:T;1:191009887:C:T;rs12139300;rs4469717;rs12121521;rs12141146;rs12140354;rs200673244;rs4845261;rs10801012;rs12122846;rs10920875;rs10920876;rs10494646;rs10920877;rs398103503;1:191016455:TTG:TTGTG;rs1367612;rs10920878;rs10920879;rs10920880;rs10920885;rs7528165;rs12121218;rs6652…	GSE87112	Neural_Progenitor_Cell	1:191000001-191040000	1:190960001-191000000	HiC	NA	intra	2.28543e-08
rs7541585;rs2168078;rs5779562;rs1454344;rs1454345;rs1545548;rs1545549;rs2168079;rs4240855;rs2887289;rs9427501;rs1377923;rs7541613;rs11300950	GSE87112	Neural_Progenitor_Cell	1:191080001-191120000	1:191160001-191200000	HiC	NA	intra	1.85654e-09
rs7541585;rs2168078;rs5779562;rs1454344;rs1454345;rs1545548;rs1545549;rs2168079;rs4240855;rs2887289;rs9427501;rs1377923;rs7541613;rs11300950	GSE87112	Neural_Progenitor_Cell	1:191080001-191120000	1:191600001-191640000	HiC	NA	intra	1.19358e-07
rs7541585;rs2168078;rs5779562;rs1454344;rs1454345;rs1545548;rs1545549;rs2168079;rs4240855;rs2887289;rs9427501;rs1377923;rs7541613;rs11300950	GSE87112	Neural_Progenitor_Cell	1:191080001-191120000	1:192320001-192360000	HiC	NA	intra	1.01642e-09
rs9831428;rs33998693;rs7644506;rs28370467;rs7647724;rs2371810;rs138100495;rs6549951;rs7642054;rs7642745;rs7623195;rs7623205;rs1440501;rs1440503;rs10865828;rs6805733;rs6808165;rs6808350;rs6549952;rs7638769;rs9833559;rs1440510;rs1440512;rs1344313;rs9824128;rs12106994;rs1030996;rs7650927;rs9833942;rs1440513;rs1371843;rs5001799;rs5001798;rs17024184;rs34562287;rs113987604;rs7609577;rs7634119;rs1306076…	GSE87112	Neural_Progenitor_Cell	3:29720001-29760000	3:29800001-29840000	HiC	NA	intra	1.45883e-08
rs9831428;rs33998693;rs7644506;rs28370467;rs7647724;rs2371810;rs138100495;rs6549951;rs7642054;rs7642745;rs7623195;rs7623205;rs1440501;rs1440503;rs10865828;rs6805733;rs6808165;rs6808350;rs6549952;rs7638769;rs9833559;rs1440510;rs1440512;rs1344313;rs9824128;rs12106994;rs1030996;rs7650927;rs9833942;rs1440513;rs1371843;rs5001799;rs5001798;rs17024184;rs34562287;rs113987604;rs7609577;rs7634119;rs1306076…	GSE87112	Neural_Progenitor_Cell	3:29720001-29760000	3:28800001-28840000	HiC	NA	intra	1.19012e-07
rs9831428;rs33998693;rs7644506;rs28370467;rs7647724;rs2371810;rs138100495;rs6549951;rs7642054;rs7642745;rs7623195;rs7623205;rs1440501;rs1440503;rs10865828;rs6805733;rs6808165;rs6808350;rs6549952;rs7638769;rs9833559;rs1440510;rs1440512;rs1344313;rs9824128;rs12106994;rs1030996;rs7650927;rs9833942;rs1440513;rs1371843;rs5001799;rs5001798;rs17024184;rs34562287;rs113987604;rs7609577;rs7634119;rs1306076…	GSE87112	Neural_Progenitor_Cell	3:29720001-29760000	3:28920001-28960000	HiC	NA	intra	3.70506e-07
rs9831428;rs33998693;rs7644506;rs28370467;rs7647724;rs2371810;rs138100495;rs6549951;rs7642054;rs7642745;rs7623195;rs7623205;rs1440501;rs1440503;rs10865828;rs6805733;rs6808165;rs6808350;rs6549952;rs7638769;rs9833559;rs1440510;rs1440512;rs1344313;rs9824128;rs12106994;rs1030996;rs7650927;rs9833942;rs1440513;rs1371843;rs5001799;rs5001798;rs17024184;rs34562287;rs113987604;rs7609577;rs7634119;rs1306076…	GSE87112	Neural_Progenitor_Cell	3:29720001-29760000	3:29200001-29240000	HiC	NA	intra	5.79405e-10
rs12705960;rs12705961;rs4730634;rs9641516;rs2396726;rs66571810;rs7779476;rs10244257;rs13225495;rs12667224;rs12537376;rs13232831;7:114026090:A:G;7:114026090:C:G;rs1852470;rs34166936;rs10953758;rs1818998;rs1818999;rs4730636;rs6942634;rs12534017;rs113341106	GSE87112	Neural_Progenitor_Cell	7:114000001-114040000	7:115080001-115120000	HiC	NA	intra	1.02915e-07
rs12705960;rs12705961;rs4730634;rs9641516;rs2396726;rs66571810;rs7779476;rs10244257;rs13225495;rs12667224;rs12537376;rs13232831;7:114026090:A:G;7:114026090:C:G;rs1852470;rs34166936;rs10953758;rs1818998;rs1818999;rs4730636;rs6942634;rs12534017;rs113341106	GSE87112	Neural_Progenitor_Cell	7:114000001-114040000	7:115320001-115360000	HiC	NA	intra	1.39494e-08
rs12705960;rs12705961;rs4730634;rs9641516;rs2396726;rs66571810;rs7779476;rs10244257;rs13225495;rs12667224;rs12537376;rs13232831;7:114026090:A:G;7:114026090:C:G;rs1852470;rs34166936;rs10953758;rs1818998;rs1818999;rs4730636;rs6942634;rs12534017;rs113341106	GSE87112	Neural_Progenitor_Cell	7:114000001-114040000	7:115360001-115400000	HiC	NA	intra	1.12164e-11
rs12705960;rs12705961;rs4730634;rs9641516;rs2396726;rs66571810;rs7779476;rs10244257;rs13225495;rs12667224;rs12537376;rs13232831;7:114026090:A:G;7:114026090:C:G;rs1852470;rs34166936;rs10953758;rs1818998;rs1818999;rs4730636;rs6942634;rs12534017;rs113341106	GSE87112	Neural_Progenitor_Cell	7:114000001-114040000	7:115680001-115720000	HiC	NA	intra	1.75976e-08
rs12705960;rs12705961;rs4730634;rs9641516;rs2396726;rs66571810;rs7779476;rs10244257;rs13225495;rs12667224;rs12537376;rs13232831;7:114026090:A:G;7:114026090:C:G;rs1852470;rs34166936;rs10953758;rs1818998;rs1818999;rs4730636;rs6942634;rs12534017;rs113341106	GSE87112	Neural_Progenitor_Cell	7:114000001-114040000	7:115720001-115760000	HiC	NA	intra	2.09502e-09
rs12705960;rs12705961;rs4730634;rs9641516;rs2396726;rs66571810;rs7779476;rs10244257;rs13225495;rs12667224;rs12537376;rs13232831;7:114026090:A:G;7:114026090:C:G;rs1852470;rs34166936;rs10953758;rs1818998;rs1818999;rs4730636;rs6942634;rs12534017;rs113341106	GSE87112	Neural_Progenitor_Cell	7:114000001-114040000	7:113720001-113760000	HiC	ENSG00000128573	intra	4.62312e-18
rs12705960;rs12705961;rs4730634;rs9641516;rs2396726;rs66571810;rs7779476;rs10244257;rs13225495;rs12667224;rs12537376;rs13232831;7:114026090:A:G;7:114026090:C:G;rs1852470;rs34166936;rs10953758;rs1818998;rs1818999;rs4730636;rs6942634;rs12534017;rs113341106	GSE87112	Neural_Progenitor_Cell	7:114000001-114040000	7:113760001-113800000	HiC	NA	intra	4.20179e-10
rs12705960;rs12705961;rs4730634;rs9641516;rs2396726;rs66571810;rs7779476;rs10244257;rs13225495;rs12667224;rs12537376;rs13232831;7:114026090:A:G;7:114026090:C:G;rs1852470;rs34166936;rs10953758;rs1818998;rs1818999;rs4730636;rs6942634;rs12534017;rs113341106	GSE87112	Neural_Progenitor_Cell	7:114000001-114040000	7:113960001-114000000	HiC	NA	intra	9.51695e-08
rs35624276;rs12536335;rs529746800;rs2030912;rs2030913;rs375304062;rs2030915;rs7795397;rs8180817;rs12533005;rs71149745;rs34291892;rs2894699;rs10228350;rs7785701;rs1476535;rs10268637;rs28534444;rs10246733;rs10280045	GSE87112	Neural_Progenitor_Cell	7:114040001-114080000	7:114080001-114120000	HiC	NA	intra	1.63996e-09
rs35624276;rs12536335;rs529746800;rs2030912;rs2030913;rs375304062;rs2030915;rs7795397;rs8180817;rs12533005;rs71149745;rs34291892;rs2894699;rs10228350;rs7785701;rs1476535;rs10268637;rs28534444;rs10246733;rs10280045	GSE87112	Neural_Progenitor_Cell	7:114040001-114080000	7:114280001-114320000	HiC	NA	intra	9.07778e-09
rs35624276;rs12536335;rs529746800;rs2030912;rs2030913;rs375304062;rs2030915;rs7795397;rs8180817;rs12533005;rs71149745;rs34291892;rs2894699;rs10228350;rs7785701;rs1476535;rs10268637;rs28534444;rs10246733;rs10280045	GSE87112	Neural_Progenitor_Cell	7:114040001-114080000	7:114960001-115000000	HiC	NA	intra	3.17083e-12
rs35624276;rs12536335;rs529746800;rs2030912;rs2030913;rs375304062;rs2030915;rs7795397;rs8180817;rs12533005;rs71149745;rs34291892;rs2894699;rs10228350;rs7785701;rs1476535;rs10268637;rs28534444;rs10246733;rs10280045	GSE87112	Neural_Progenitor_Cell	7:114040001-114080000	7:115120001-115160000	HiC	NA	intra	1.02915e-07
rs35624276;rs12536335;rs529746800;rs2030912;rs2030913;rs375304062;rs2030915;rs7795397;rs8180817;rs12533005;rs71149745;rs34291892;rs2894699;rs10228350;rs7785701;rs1476535;rs10268637;rs28534444;rs10246733;rs10280045	GSE87112	Neural_Progenitor_Cell	7:114040001-114080000	7:115240001-115280000	HiC	NA	intra	3.07679e-07
rs35624276;rs12536335;rs529746800;rs2030912;rs2030913;rs375304062;rs2030915;rs7795397;rs8180817;rs12533005;rs71149745;rs34291892;rs2894699;rs10228350;rs7785701;rs1476535;rs10268637;rs28534444;rs10246733;rs10280045	GSE87112	Neural_Progenitor_Cell	7:114040001-114080000	7:115280001-115320000	HiC	NA	intra	4.42855e-10
rs35624276;rs12536335;rs529746800;rs2030912;rs2030913;rs375304062;rs2030915;rs7795397;rs8180817;rs12533005;rs71149745;rs34291892;rs2894699;rs10228350;rs7785701;rs1476535;rs10268637;rs28534444;rs10246733;rs10280045	GSE87112	Neural_Progenitor_Cell	7:114040001-114080000	7:115320001-115360000	HiC	NA	intra	6.89727e-15
rs35624276;rs12536335;rs529746800;rs2030912;rs2030913;rs375304062;rs2030915;rs7795397;rs8180817;rs12533005;rs71149745;rs34291892;rs2894699;rs10228350;rs7785701;rs1476535;rs10268637;rs28534444;rs10246733;rs10280045	GSE87112	Neural_Progenitor_Cell	7:114040001-114080000	7:115360001-115400000	HiC	NA	intra	6.13374e-10
rs35624276;rs12536335;rs529746800;rs2030912;rs2030913;rs375304062;rs2030915;rs7795397;rs8180817;rs12533005;rs71149745;rs34291892;rs2894699;rs10228350;rs7785701;rs1476535;rs10268637;rs28534444;rs10246733;rs10280045	GSE87112	Neural_Progenitor_Cell	7:114040001-114080000	7:115440001-115480000	HiC	NA	intra	2.47565e-14
rs35624276;rs12536335;rs529746800;rs2030912;rs2030913;rs375304062;rs2030915;rs7795397;rs8180817;rs12533005;rs71149745;rs34291892;rs2894699;rs10228350;rs7785701;rs1476535;rs10268637;rs28534444;rs10246733;rs10280045	GSE87112	Neural_Progenitor_Cell	7:114040001-114080000	7:115480001-115520000	HiC	NA	intra	2.62877e-09
rs35624276;rs12536335;rs529746800;rs2030912;rs2030913;rs375304062;rs2030915;rs7795397;rs8180817;rs12533005;rs71149745;rs34291892;rs2894699;rs10228350;rs7785701;rs1476535;rs10268637;rs28534444;rs10246733;rs10280045	GSE87112	Neural_Progenitor_Cell	7:114040001-114080000	7:115520001-115560000	HiC	NA	intra	1.49636e-12
rs35624276;rs12536335;rs529746800;rs2030912;rs2030913;rs375304062;rs2030915;rs7795397;rs8180817;rs12533005;rs71149745;rs34291892;rs2894699;rs10228350;rs7785701;rs1476535;rs10268637;rs28534444;rs10246733;rs10280045	GSE87112	Neural_Progenitor_Cell	7:114040001-114080000	7:115720001-115760000	HiC	NA	intra	3.27964e-09
rs35624276;rs12536335;rs529746800;rs2030912;rs2030913;rs375304062;rs2030915;rs7795397;rs8180817;rs12533005;rs71149745;rs34291892;rs2894699;rs10228350;rs7785701;rs1476535;rs10268637;rs28534444;rs10246733;rs10280045	GSE87112	Neural_Progenitor_Cell	7:114040001-114080000	7:113720001-113760000	HiC	ENSG00000128573	intra	3.74875e-15
rs12533005;rs71149745;rs34291892;rs2894699	Giusti-Rodriguez_et_al_2019	Adult_Cortex	7:114050000-114060000	7:113720000-113730000	HiC	ENSG00000128573	intra	1.22443e-17
rs12533005;rs71149745;rs34291892;rs2894699	Giusti-Rodriguez_et_al_2019	Adult_Cortex	7:114050000-114060000	7:113730000-113740000	HiC	NA	intra	1.34672e-16
rs12533005;rs71149745;rs34291892;rs2894699	Giusti-Rodriguez_et_al_2019	Fetal_Cortex	7:114050000-114060000	7:114290000-114300000	HiC	NA	intra	1.10343e-35
rs12533005;rs71149745;rs34291892;rs2894699	Giusti-Rodriguez_et_al_2019	Fetal_Cortex	7:114050000-114060000	7:114300000-114310000	HiC	NA	intra	5.6181e-19
rs12533005;rs71149745;rs34291892;rs2894699	Giusti-Rodriguez_et_al_2019	Fetal_Cortex	7:114050000-114060000	7:114560000-114570000	HiC	ENSG00000135272	intra	1.30541e-14
rs12533005;rs71149745;rs34291892;rs2894699	Giusti-Rodriguez_et_al_2019	Fetal_Cortex	7:114050000-114060000	7:113720000-113730000	HiC	ENSG00000128573	intra	1.39057e-54
rs12533005;rs71149745;rs34291892;rs2894699	Giusti-Rodriguez_et_al_2019	Fetal_Cortex	7:114050000-114060000	7:113730000-113740000	HiC	NA	intra	1.2501e-29
rs2014265;rs10261780;rs10228494;rs5886708;rs5886709;rs10262192;rs10262103;rs10231382;rs10228327;rs727644;rs4727799;rs2396751;rs2189011;rs7783012;rs2189010	GSE87112	Neural_Progenitor_Cell	7:114080001-114120000	7:114120001-114160000	HiC	NA	intra	3.26922e-09
rs2014265;rs10261780;rs10228494;rs5886708;rs5886709;rs10262192;rs10262103;rs10231382;rs10228327;rs727644;rs4727799;rs2396751;rs2189011;rs7783012;rs2189010	GSE87112	Neural_Progenitor_Cell	7:114080001-114120000	7:114160001-114200000	HiC	NA	intra	1.56052e-08
rs2014265;rs10261780;rs10228494;rs5886708;rs5886709;rs10262192;rs10262103;rs10231382;rs10228327;rs727644;rs4727799;rs2396751;rs2189011;rs7783012;rs2189010	GSE87112	Neural_Progenitor_Cell	7:114080001-114120000	7:114200001-114240000	HiC	NA	intra	1.40947e-08
rs2014265;rs10261780;rs10228494;rs5886708;rs5886709;rs10262192;rs10262103;rs10231382;rs10228327;rs727644;rs4727799;rs2396751;rs2189011;rs7783012;rs2189010	GSE87112	Neural_Progenitor_Cell	7:114080001-114120000	7:114960001-115000000	HiC	NA	intra	5.70544e-07
rs2014265;rs10261780;rs10228494;rs5886708;rs5886709;rs10262192;rs10262103;rs10231382;rs10228327;rs727644;rs4727799;rs2396751;rs2189011;rs7783012;rs2189010	GSE87112	Neural_Progenitor_Cell	7:114080001-114120000	7:115080001-115120000	HiC	NA	intra	1.8578e-14
rs2014265;rs10261780;rs10228494;rs5886708;rs5886709;rs10262192;rs10262103;rs10231382;rs10228327;rs727644;rs4727799;rs2396751;rs2189011;rs7783012;rs2189010	GSE87112	Neural_Progenitor_Cell	7:114080001-114120000	7:115280001-115320000	HiC	NA	intra	7.56828e-08
rs2014265;rs10261780;rs10228494;rs5886708;rs5886709;rs10262192;rs10262103;rs10231382;rs10228327;rs727644;rs4727799;rs2396751;rs2189011;rs7783012;rs2189010	GSE87112	Neural_Progenitor_Cell	7:114080001-114120000	7:115320001-115360000	HiC	NA	intra	1.79828e-07
rs2014265;rs10261780;rs10228494;rs5886708;rs5886709;rs10262192;rs10262103;rs10231382;rs10228327;rs727644;rs4727799;rs2396751;rs2189011;rs7783012;rs2189010	GSE87112	Neural_Progenitor_Cell	7:114080001-114120000	7:115360001-115400000	HiC	NA	intra	1.52151e-12
rs2014265;rs10261780;rs10228494;rs5886708;rs5886709;rs10262192;rs10262103;rs10231382;rs10228327;rs727644;rs4727799;rs2396751;rs2189011;rs7783012;rs2189010	GSE87112	Neural_Progenitor_Cell	7:114080001-114120000	7:115440001-115480000	HiC	NA	intra	6.30897e-11
rs2014265;rs10261780;rs10228494;rs5886708;rs5886709;rs10262192;rs10262103;rs10231382;rs10228327;rs727644;rs4727799;rs2396751;rs2189011;rs7783012;rs2189010	GSE87112	Neural_Progenitor_Cell	7:114080001-114120000	7:115480001-115520000	HiC	NA	intra	1.78349e-10
rs2014265;rs10261780;rs10228494;rs5886708;rs5886709;rs10262192;rs10262103;rs10231382;rs10228327;rs727644;rs4727799;rs2396751;rs2189011;rs7783012;rs2189010	GSE87112	Neural_Progenitor_Cell	7:114080001-114120000	7:115520001-115560000	HiC	NA	intra	6.05376e-08
rs2014265;rs10261780;rs10228494;rs5886708;rs5886709;rs10262192;rs10262103;rs10231382;rs10228327;rs727644;rs4727799;rs2396751;rs2189011;rs7783012;rs2189010	GSE87112	Neural_Progenitor_Cell	7:114080001-114120000	7:115560001-115600000	HiC	NA	intra	3.69972e-08
rs2014265;rs10261780;rs10228494;rs5886708;rs5886709;rs10262192;rs10262103;rs10231382;rs10228327;rs727644;rs4727799;rs2396751;rs2189011;rs7783012;rs2189010	GSE87112	Neural_Progenitor_Cell	7:114080001-114120000	7:113720001-113760000	HiC	ENSG00000128573	intra	2.6538e-11
rs2014265;rs10261780;rs10228494;rs5886708;rs5886709;rs10262192;rs10262103;rs10231382;rs10228327;rs727644;rs4727799;rs2396751;rs2189011;rs7783012;rs2189010	GSE87112	Neural_Progenitor_Cell	7:114080001-114120000	7:113760001-113800000	HiC	NA	intra	2.07467e-10
rs2014265;rs10261780;rs10228494;rs5886708;rs5886709;rs10262192;rs10262103;rs10231382;rs10228327;rs727644;rs4727799;rs2396751;rs2189011;rs7783012;rs2189010	GSE87112	Neural_Progenitor_Cell	7:114080001-114120000	7:114040001-114080000	HiC	NA	intra	1.63996e-09
rs2106900;rs2189008;rs6974757;rs55960959;rs10249234;rs5886711;rs7810592;rs1989903;rs2040658;rs12113612;rs1015511;rs10266297;rs9649368;rs6466488;rs10279936;rs2189015;rs2396753;rs9969232	GSE87112	Neural_Progenitor_Cell	7:114120001-114160000	7:114160001-114200000	HiC	NA	intra	6.62563e-09
rs2106900;rs2189008;rs6974757;rs55960959;rs10249234;rs5886711;rs7810592;rs1989903;rs2040658;rs12113612;rs1015511;rs10266297;rs9649368;rs6466488;rs10279936;rs2189015;rs2396753;rs9969232	GSE87112	Neural_Progenitor_Cell	7:114120001-114160000	7:114200001-114240000	HiC	NA	intra	5.89356e-07
rs2106900;rs2189008;rs6974757;rs55960959;rs10249234;rs5886711;rs7810592;rs1989903;rs2040658;rs12113612;rs1015511;rs10266297;rs9649368;rs6466488;rs10279936;rs2189015;rs2396753;rs9969232	GSE87112	Neural_Progenitor_Cell	7:114120001-114160000	7:115320001-115360000	HiC	NA	intra	8.57009e-10
rs2106900;rs2189008;rs6974757;rs55960959;rs10249234;rs5886711;rs7810592;rs1989903;rs2040658;rs12113612;rs1015511;rs10266297;rs9649368;rs6466488;rs10279936;rs2189015;rs2396753;rs9969232	GSE87112	Neural_Progenitor_Cell	7:114120001-114160000	7:115480001-115520000	HiC	NA	intra	6.91256e-07
rs2106900;rs2189008;rs6974757;rs55960959;rs10249234;rs5886711;rs7810592;rs1989903;rs2040658;rs12113612;rs1015511;rs10266297;rs9649368;rs6466488;rs10279936;rs2189015;rs2396753;rs9969232	GSE87112	Neural_Progenitor_Cell	7:114120001-114160000	7:114080001-114120000	HiC	NA	intra	3.26922e-09
rs6969376;rs34948690;rs6980093;rs9332390;rs66823671;rs10262462;rs7458242;rs7794413;rs1859100	GSE87112	Neural_Progenitor_Cell	7:114160001-114200000	7:115240001-115280000	HiC	NA	intra	1.39367e-09
rs6969376;rs34948690;rs6980093;rs9332390;rs66823671;rs10262462;rs7458242;rs7794413;rs1859100	GSE87112	Neural_Progenitor_Cell	7:114160001-114200000	7:115320001-115360000	HiC	NA	intra	3.15994e-08
rs6969376;rs34948690;rs6980093;rs9332390;rs66823671;rs10262462;rs7458242;rs7794413;rs1859100	GSE87112	Neural_Progenitor_Cell	7:114160001-114200000	7:115360001-115400000	HiC	NA	intra	1.75424e-08
rs6969376;rs34948690;rs6980093;rs9332390;rs66823671;rs10262462;rs7458242;rs7794413;rs1859100	GSE87112	Neural_Progenitor_Cell	7:114160001-114200000	7:114080001-114120000	HiC	NA	intra	1.56052e-08
rs6969376;rs34948690;rs6980093;rs9332390;rs66823671;rs10262462;rs7458242;rs7794413;rs1859100	GSE87112	Neural_Progenitor_Cell	7:114160001-114200000	7:114120001-114160000	HiC	NA	intra	6.62563e-09
rs11030380;rs7127383;rs11030381	GSE87112	Neural_Progenitor_Cell	11:28560001-28600000	11:27720001-27760000	HiC	ENSG00000176697	intra	5.43363e-15
rs11030380;rs7127383;rs11030381	GSE87112	Neural_Progenitor_Cell	11:28560001-28600000	11:27760001-27800000	HiC	NA	intra	5.87737e-07
rs2582895;rs2585817;rs7128734;rs11030382;rs10835360;rs7952220;rs4923546;rs4378371;rs58378810;rs58274177;rs4520584;rs2585813;rs2585814;rs2582896;rs2582897;rs10742196;rs4244537;rs10835361;rs2585811;rs10767727;rs7931440;rs11030384;rs4442537;rs10835362;rs10835363;rs10835364;rs57806515;rs11030385;rs10835365;rs11821132;rs59617050;rs12226610;rs11030386;rs11030387;rs547811822;rs561125122;rs10767729;rs107…	GSE87112	Neural_Progenitor_Cell	11:28600001-28640000	11:27720001-27760000	HiC	ENSG00000176697	intra	8.06008e-18
rs12226518;rs12226542;rs10767732;rs10767733;rs10767734;rs10767735;rs541928178;rs10835367;rs4636654;rs10835368;rs10835369;rs10835370;rs10742197;rs10835371;rs10835372;rs10835373;rs10835374;rs10835375;rs10767736;rs11030388;rs73434729;rs112670086;rs35926073;rs35054354;rs12576604;rs11030391;rs10835376;rs10835377;rs10835378;rs10835379;rs10835380;rs10835381;rs10835382;rs4268495;rs4267058;rs4274191;rs107…	GSE87112	Neural_Progenitor_Cell	11:28640001-28680000	11:27720001-27760000	HiC	ENSG00000176697	intra	2.0653e-12
rs12226518;rs12226542;rs10767732;rs10767733;rs10767734;rs10767735;rs541928178;rs10835367;rs4636654;rs10835368;rs10835369;rs10835370;rs10742197;rs10835371;rs10835372;rs10835373;rs10835374;rs10835375;rs10767736;rs11030388;rs73434729;rs112670086;rs35926073;rs35054354;rs12576604;rs11030391;rs10835376;rs10835377;rs10835378;rs10835379;rs10835380;rs10835381;rs10835382;rs4268495;rs4267058;rs4274191;rs107…	GSE87112	Neural_Progenitor_Cell	11:28640001-28680000	11:28080001-28120000	HiC	NA	intra	1.01869e-07
rs2356013;rs7947218;rs7934432;rs2356009;rs4923556;rs7129601;rs4579914;rs10767740;rs7119404;rs4923557;rs10835391	GSE87112	Neural_Progenitor_Cell	11:28680001-28720000	11:29160001-29200000	HiC	NA	intra	2.61549e-08
rs2356013;rs7947218;rs7934432;rs2356009;rs4923556;rs7129601;rs4579914;rs10767740;rs7119404;rs4923557;rs10835391	GSE87112	Neural_Progenitor_Cell	11:28680001-28720000	11:29320001-29360000	HiC	NA	intra	7.75285e-07
rs2356013;rs7947218;rs7934432;rs2356009;rs4923556;rs7129601;rs4579914;rs10767740;rs7119404;rs4923557;rs10835391	GSE87112	Neural_Progenitor_Cell	11:28680001-28720000	11:27680001-27720000	HiC	NA	intra	4.09991e-17
rs2356013;rs7947218;rs7934432;rs2356009;rs4923556;rs7129601;rs4579914;rs10767740;rs7119404;rs4923557;rs10835391	GSE87112	Neural_Progenitor_Cell	11:28680001-28720000	11:27720001-27760000	HiC	ENSG00000176697	intra	1.92651e-37
rs2356013;rs7947218;rs7934432;rs2356009;rs4923556;rs7129601;rs4579914;rs10767740;rs7119404;rs4923557;rs10835391	GSE87112	Neural_Progenitor_Cell	11:28680001-28720000	11:27800001-27840000	HiC	NA	intra	1.24519e-07
rs2356013;rs7947218;rs7934432;rs2356009;rs4923556;rs7129601;rs4579914;rs10767740;rs7119404;rs4923557;rs10835391	GSE87112	Neural_Progenitor_Cell	11:28680001-28720000	11:27960001-28000000	HiC	NA	intra	8.97923e-08
rs2356013;rs7947218;rs7934432;rs2356009;rs4923556;rs7129601;rs4579914;rs10767740;rs7119404;rs4923557;rs10835391	GSE87112	Neural_Progenitor_Cell	11:28680001-28720000	11:28000001-28040000	HiC	NA	intra	2.89374e-11
rs531490;rs678397;rs677488;rs2000939;rs509556;rs1671064;rs1815739;rs3837428;rs618838;rs540874	Giusti-Rodriguez_et_al_2019	Adult_Cortex	11:66320000-66330000	11:66340000-66350000	HiC	NA	intra	1.06497e-23
rs531490;rs678397;rs677488;rs2000939;rs509556;rs1671064;rs1815739;rs3837428;rs618838;rs540874	Giusti-Rodriguez_et_al_2019	Adult_Cortex	11:66320000-66330000	11:66370000-66380000	HiC	NA	intra	1.56736e-12
rs531490;rs678397;rs677488;rs2000939;rs509556;rs1671064;rs1815739;rs3837428;rs618838;rs540874	Giusti-Rodriguez_et_al_2019	Adult_Cortex	11:66320000-66330000	11:66440000-66450000	HiC	ENSG00000173914	intra	4.83316e-32
rs531490;rs678397;rs677488;rs2000939;rs509556;rs1671064;rs1815739;rs3837428;rs618838;rs540874	Giusti-Rodriguez_et_al_2019	Adult_Cortex	11:66320000-66330000	11:66470000-66480000	HiC	NA	intra	1.18867e-15
rs531490;rs678397;rs677488;rs2000939;rs509556;rs1671064;rs1815739;rs3837428;rs618838;rs540874	Giusti-Rodriguez_et_al_2019	Adult_Cortex	11:66320000-66330000	11:66690000-66700000	HiC	NA	intra	8.83313e-15
rs531490;rs678397;rs677488;rs2000939;rs509556;rs1671064;rs1815739;rs3837428;rs618838;rs540874	Giusti-Rodriguez_et_al_2019	Adult_Cortex	11:66320000-66330000	11:66140000-66150000	HiC	NA	intra	2.07354e-12
rs531490;rs678397;rs677488;rs2000939;rs509556;rs1671064;rs1815739;rs3837428;rs618838;rs540874	Giusti-Rodriguez_et_al_2019	Adult_Cortex	11:66320000-66330000	11:66180000-66190000	HiC	ENSG00000174576	intra	1.87844e-12
rs531490;rs678397;rs677488;rs2000939;rs509556;rs1671064;rs1815739;rs3837428;rs618838;rs540874	Giusti-Rodriguez_et_al_2019	Adult_Cortex	11:66320000-66330000	11:66200000-66210000	HiC	NA	intra	3.93028e-12
rs531490;rs678397;rs677488;rs2000939;rs509556;rs1671064;rs1815739;rs3837428;rs618838;rs540874	Giusti-Rodriguez_et_al_2019	Adult_Cortex	11:66320000-66330000	11:66270000-66280000	HiC	ENSG00000256349:ENSG00000174483	intra	2.13499e-15
rs531490;rs678397;rs677488;rs2000939;rs509556;rs1671064;rs1815739;rs3837428;rs618838;rs540874	Giusti-Rodriguez_et_al_2019	Adult_Cortex	11:66320000-66330000	11:66300000-66310000	HiC	NA	intra	9.24592e-34
rs531490;rs678397;rs677488;rs2000939;rs509556;rs1671064;rs1815739;rs3837428;rs618838;rs540874	Giusti-Rodriguez_et_al_2019	Fetal_Cortex	11:66320000-66330000	11:66340000-66350000	HiC	NA	intra	4.27327e-39
rs531490;rs678397;rs677488;rs2000939;rs509556;rs1671064;rs1815739;rs3837428;rs618838;rs540874	Giusti-Rodriguez_et_al_2019	Fetal_Cortex	11:66320000-66330000	11:66350000-66360000	HiC	NA	intra	1.93058e-20
rs531490;rs678397;rs677488;rs2000939;rs509556;rs1671064;rs1815739;rs3837428;rs618838;rs540874	Giusti-Rodriguez_et_al_2019	Fetal_Cortex	11:66320000-66330000	11:66370000-66380000	HiC	NA	intra	2.31907e-35
rs531490;rs678397;rs677488;rs2000939;rs509556;rs1671064;rs1815739;rs3837428;rs618838;rs540874	Giusti-Rodriguez_et_al_2019	Fetal_Cortex	11:66320000-66330000	11:66440000-66450000	HiC	ENSG00000173914	intra	1.97393e-40
rs531490;rs678397;rs677488;rs2000939;rs509556;rs1671064;rs1815739;rs3837428;rs618838;rs540874	Giusti-Rodriguez_et_al_2019	Fetal_Cortex	11:66320000-66330000	11:66470000-66480000	HiC	NA	intra	3.44933e-12
rs531490;rs678397;rs677488;rs2000939;rs509556;rs1671064;rs1815739;rs3837428;rs618838;rs540874	Giusti-Rodriguez_et_al_2019	Fetal_Cortex	11:66320000-66330000	11:66040000-66050000	HiC	ENSG00000174871	intra	1.4851e-14
rs531490;rs678397;rs677488;rs2000939;rs509556;rs1671064;rs1815739;rs3837428;rs618838;rs540874	Giusti-Rodriguez_et_al_2019	Fetal_Cortex	11:66320000-66330000	11:66140000-66150000	HiC	NA	intra	2.97657e-15
rs531490;rs678397;rs677488;rs2000939;rs509556;rs1671064;rs1815739;rs3837428;rs618838;rs540874	Giusti-Rodriguez_et_al_2019	Fetal_Cortex	11:66320000-66330000	11:66270000-66280000	HiC	ENSG00000256349:ENSG00000174483	intra	4.29945e-13
rs531490;rs678397;rs677488;rs2000939;rs509556;rs1671064;rs1815739;rs3837428;rs618838;rs540874	Giusti-Rodriguez_et_al_2019	Fetal_Cortex	11:66320000-66330000	11:66300000-66310000	HiC	NA	intra	2.37925e-56
rs531490;rs678397;rs677488;rs2000939;rs509556;rs1671064;rs1815739;rs3837428;rs618838;rs540874	PsychENCODE	Promoter_anchored_loops	11:66320000-66330000	11:66440000-66450000	HiC	ENSG00000173914	intra	.
rs531490;rs678397;rs677488;rs2000939;rs509556;rs1671064;rs1815739;rs3837428;rs618838;rs540874	PsychENCODE	Promoter_anchored_loops	11:66320000-66330000	11:67130000-67140000	HiC	NA	intra	.
rs572846;rs545009;11:66335548:A:C;11:66335548:A:G;rs630021;rs615205;rs560556;rs57821916	PsychENCODE	Promoter_anchored_loops	11:66330000-66340000	11:65490000-65500000	HiC	NA	intra	.
rs572846;rs545009;11:66335548:A:C;11:66335548:A:G;rs630021;rs615205;rs560556;rs57821916	PsychENCODE	Promoter_anchored_loops	11:66330000-66340000	11:66140000-66150000	HiC	NA	intra	.
rs572846;rs545009;11:66335548:A:C;11:66335548:A:G;rs630021;rs615205;rs560556;rs57821916	PsychENCODE	Promoter_anchored_loops	11:66330000-66340000	11:66440000-66450000	HiC	ENSG00000173914	intra	.
rs572846;rs545009;11:66335548:A:C;11:66335548:A:G;rs630021;rs615205;rs560556;rs57821916	PsychENCODE	Promoter_anchored_loops	11:66330000-66340000	11:66790000-66800000	HiC	NA	intra	.
rs572846;rs545009;11:66335548:A:C;11:66335548:A:G;rs630021;rs615205;rs560556;rs57821916	PsychENCODE	Promoter_anchored_loops	11:66330000-66340000	11:66840000-66850000	HiC	NA	intra	.
rs572846;rs545009;11:66335548:A:C;11:66335548:A:G;rs630021;rs615205;rs560556;rs57821916	PsychENCODE	Promoter_anchored_loops	11:66330000-66340000	11:67130000-67140000	HiC	NA	intra	.
rs572846;rs545009;11:66335548:A:C;11:66335548:A:G;rs630021;rs615205;rs560556;rs57821916	PsychENCODE	Promoter_anchored_loops	11:66330000-66340000	11:67150000-67160000	HiC	ENSG00000172613	intra	.
rs3018318;rs693025;rs636128;rs692892	Giusti-Rodriguez_et_al_2019	Adult_Cortex	11:66340000-66350000	11:66370000-66380000	HiC	NA	intra	2.1553e-84
rs3018318;rs693025;rs636128;rs692892	Giusti-Rodriguez_et_al_2019	Adult_Cortex	11:66340000-66350000	11:66380000-66390000	HiC	ENSG00000239306:ENSG00000173933:ENSG00000248643	intra	4.59887e-30
rs3018318;rs693025;rs636128;rs692892	Giusti-Rodriguez_et_al_2019	Adult_Cortex	11:66340000-66350000	11:66400000-66410000	HiC	NA	intra	5.73323e-39
rs3018318;rs693025;rs636128;rs692892	Giusti-Rodriguez_et_al_2019	Adult_Cortex	11:66340000-66350000	11:66440000-66450000	HiC	ENSG00000173914	intra	5.31736e-122
rs3018318;rs693025;rs636128;rs692892	Giusti-Rodriguez_et_al_2019	Adult_Cortex	11:66340000-66350000	11:66450000-66460000	HiC	NA	intra	2.43872e-46
rs3018318;rs693025;rs636128;rs692892	Giusti-Rodriguez_et_al_2019	Adult_Cortex	11:66340000-66350000	11:66470000-66480000	HiC	NA	intra	5.94119e-34
rs3018318;rs693025;rs636128;rs692892	Giusti-Rodriguez_et_al_2019	Adult_Cortex	11:66340000-66350000	11:66580000-66590000	HiC	NA	intra	6.32619e-28
rs3018318;rs693025;rs636128;rs692892	Giusti-Rodriguez_et_al_2019	Adult_Cortex	11:66340000-66350000	11:66610000-66620000	HiC	ENSG00000173653	intra	8.02277e-33
rs3018318;rs693025;rs636128;rs692892	Giusti-Rodriguez_et_al_2019	Adult_Cortex	11:66340000-66350000	11:66640000-66650000	HiC	NA	intra	1.70554e-13
rs3018318;rs693025;rs636128;rs692892	Giusti-Rodriguez_et_al_2019	Adult_Cortex	11:66340000-66350000	11:66670000-66680000	HiC	NA	intra	5.0779e-30
rs3018318;rs693025;rs636128;rs692892	Giusti-Rodriguez_et_al_2019	Adult_Cortex	11:66340000-66350000	11:66690000-66700000	HiC	NA	intra	7.27245e-13
rs3018318;rs693025;rs636128;rs692892	Giusti-Rodriguez_et_al_2019	Adult_Cortex	11:66340000-66350000	11:66720000-66730000	HiC	ENSG00000173599	intra	1.30068e-16
rs3018318;rs693025;rs636128;rs692892	Giusti-Rodriguez_et_al_2019	Adult_Cortex	11:66340000-66350000	11:66790000-66800000	HiC	NA	intra	3.98747e-16
rs3018318;rs693025;rs636128;rs692892	Giusti-Rodriguez_et_al_2019	Adult_Cortex	11:66340000-66350000	11:66890000-66900000	HiC	NA	intra	1.51629e-19
rs3018318;rs693025;rs636128;rs692892	Giusti-Rodriguez_et_al_2019	Adult_Cortex	11:66340000-66350000	11:67110000-67120000	HiC	NA	intra	3.43226e-12
rs3018318;rs693025;rs636128;rs692892	Giusti-Rodriguez_et_al_2019	Adult_Cortex	11:66340000-66350000	11:67140000-67150000	HiC	ENSG00000175505	intra	1.426e-11
rs3018318;rs693025;rs636128;rs692892	Giusti-Rodriguez_et_al_2019	Adult_Cortex	11:66340000-66350000	11:66040000-66050000	HiC	ENSG00000174871	intra	7.91287e-21
rs3018318;rs693025;rs636128;rs692892	Giusti-Rodriguez_et_al_2019	Adult_Cortex	11:66340000-66350000	11:66110000-66120000	HiC	ENSG00000174744:ENSG00000174684:ENSG00000255468	intra	4.10922e-12
rs3018318;rs693025;rs636128;rs692892	Giusti-Rodriguez_et_al_2019	Adult_Cortex	11:66340000-66350000	11:66140000-66150000	HiC	NA	intra	2.37279e-27
rs3018318;rs693025;rs636128;rs692892	Giusti-Rodriguez_et_al_2019	Adult_Cortex	11:66340000-66350000	11:66180000-66190000	HiC	ENSG00000174576	intra	2.58467e-18
rs3018318;rs693025;rs636128;rs692892	Giusti-Rodriguez_et_al_2019	Adult_Cortex	11:66340000-66350000	11:66200000-66210000	HiC	NA	intra	2.87744e-31
rs3018318;rs693025;rs636128;rs692892	Giusti-Rodriguez_et_al_2019	Adult_Cortex	11:66340000-66350000	11:66250000-66260000	HiC	NA	intra	3.68412e-17
rs3018318;rs693025;rs636128;rs692892	Giusti-Rodriguez_et_al_2019	Adult_Cortex	11:66340000-66350000	11:66270000-66280000	HiC	ENSG00000256349:ENSG00000174483	intra	7.84553e-30
rs3018318;rs693025;rs636128;rs692892	Giusti-Rodriguez_et_al_2019	Adult_Cortex	11:66340000-66350000	11:66300000-66310000	HiC	NA	intra	1.91593e-46
rs3018318;rs693025;rs636128;rs692892	Giusti-Rodriguez_et_al_2019	Adult_Cortex	11:66340000-66350000	11:66320000-66330000	HiC	NA	intra	1.06497e-23
rs3018318;rs693025;rs636128;rs692892	Giusti-Rodriguez_et_al_2019	Fetal_Cortex	11:66340000-66350000	11:66370000-66380000	HiC	NA	intra	5.37513e-84
rs3018318;rs693025;rs636128;rs692892	Giusti-Rodriguez_et_al_2019	Fetal_Cortex	11:66340000-66350000	11:66380000-66390000	HiC	ENSG00000239306:ENSG00000173933:ENSG00000248643	intra	3.20193e-22
rs3018318;rs693025;rs636128;rs692892	Giusti-Rodriguez_et_al_2019	Fetal_Cortex	11:66340000-66350000	11:66400000-66410000	HiC	NA	intra	3.04605e-22
rs3018318;rs693025;rs636128;rs692892	Giusti-Rodriguez_et_al_2019	Fetal_Cortex	11:66340000-66350000	11:66440000-66450000	HiC	ENSG00000173914	intra	1.04368e-122
rs3018318;rs693025;rs636128;rs692892	Giusti-Rodriguez_et_al_2019	Fetal_Cortex	11:66340000-66350000	11:66450000-66460000	HiC	NA	intra	6.96491e-39
rs3018318;rs693025;rs636128;rs692892	Giusti-Rodriguez_et_al_2019	Fetal_Cortex	11:66340000-66350000	11:66470000-66480000	HiC	NA	intra	1.2324e-31
rs3018318;rs693025;rs636128;rs692892	Giusti-Rodriguez_et_al_2019	Fetal_Cortex	11:66340000-66350000	11:66580000-66590000	HiC	NA	intra	3.50312e-13
rs3018318;rs693025;rs636128;rs692892	Giusti-Rodriguez_et_al_2019	Fetal_Cortex	11:66340000-66350000	11:66610000-66620000	HiC	ENSG00000173653	intra	1.24359e-22
rs3018318;rs693025;rs636128;rs692892	Giusti-Rodriguez_et_al_2019	Fetal_Cortex	11:66340000-66350000	11:66890000-66900000	HiC	NA	intra	1.85005e-13
rs3018318;rs693025;rs636128;rs692892	Giusti-Rodriguez_et_al_2019	Fetal_Cortex	11:66340000-66350000	11:65330000-65340000	HiC	ENSG00000173465:ENSG00000176973	intra	1.60259e-15
rs3018318;rs693025;rs636128;rs692892	Giusti-Rodriguez_et_al_2019	Fetal_Cortex	11:66340000-66350000	11:65400000-65410000	HiC	ENSG00000213445	intra	2.8525e-13
rs3018318;rs693025;rs636128;rs692892	Giusti-Rodriguez_et_al_2019	Fetal_Cortex	11:66340000-66350000	11:66040000-66050000	HiC	ENSG00000174871	intra	6.6361e-15
rs3018318;rs693025;rs636128;rs692892	Giusti-Rodriguez_et_al_2019	Fetal_Cortex	11:66340000-66350000	11:66140000-66150000	HiC	NA	intra	2.00382e-26
rs3018318;rs693025;rs636128;rs692892	Giusti-Rodriguez_et_al_2019	Fetal_Cortex	11:66340000-66350000	11:66200000-66210000	HiC	NA	intra	1.00911e-11
rs3018318;rs693025;rs636128;rs692892	Giusti-Rodriguez_et_al_2019	Fetal_Cortex	11:66340000-66350000	11:66250000-66260000	HiC	NA	intra	2.80943e-16
rs3018318;rs693025;rs636128;rs692892	Giusti-Rodriguez_et_al_2019	Fetal_Cortex	11:66340000-66350000	11:66270000-66280000	HiC	ENSG00000256349:ENSG00000174483	intra	1.06964e-29
rs3018318;rs693025;rs636128;rs692892	Giusti-Rodriguez_et_al_2019	Fetal_Cortex	11:66340000-66350000	11:66280000-66290000	HiC	NA	intra	5.50175e-12
rs3018318;rs693025;rs636128;rs692892	Giusti-Rodriguez_et_al_2019	Fetal_Cortex	11:66340000-66350000	11:66300000-66310000	HiC	NA	intra	3.29347e-52
rs3018318;rs693025;rs636128;rs692892	Giusti-Rodriguez_et_al_2019	Fetal_Cortex	11:66340000-66350000	11:66320000-66330000	HiC	NA	intra	4.27327e-39
rs3018318;rs693025;rs636128;rs692892	PsychENCODE	Promoter_anchored_loops	11:66340000-66350000	11:66160000-66170000	HiC	NA	intra	.
rs3018318;rs693025;rs636128;rs692892	PsychENCODE	Promoter_anchored_loops	11:66340000-66350000	11:66220000-66230000	HiC	NA	intra	.
rs3018318;rs693025;rs636128;rs692892	PsychENCODE	Promoter_anchored_loops	11:66340000-66350000	11:66300000-66310000	HiC	NA	intra	.
rs3018318;rs693025;rs636128;rs692892	PsychENCODE	Promoter_anchored_loops	11:66340000-66350000	11:66390000-66400000	HiC	NA	intra	.
rs3018318;rs693025;rs636128;rs692892	PsychENCODE	Promoter_anchored_loops	11:66340000-66350000	11:66440000-66450000	HiC	ENSG00000173914	intra	.
rs3018318;rs693025;rs636128;rs692892	PsychENCODE	Promoter_anchored_loops	11:66340000-66350000	11:66470000-66480000	HiC	NA	intra	.
rs3018318;rs693025;rs636128;rs692892	PsychENCODE	Promoter_anchored_loops	11:66340000-66350000	11:66590000-66600000	HiC	NA	intra	.
rs3018318;rs693025;rs636128;rs692892	PsychENCODE	Promoter_anchored_loops	11:66340000-66350000	11:66630000-66640000	HiC	NA	intra	.
rs3018318;rs693025;rs636128;rs692892	PsychENCODE	Promoter_anchored_loops	11:66340000-66350000	11:67040000-67050000	HiC	NA	intra	.
rs148022138;rs486584	Giusti-Rodriguez_et_al_2019	Adult_Cortex	11:66350000-66360000	11:66370000-66380000	HiC	NA	intra	2.47988e-24
rs148022138;rs486584	Giusti-Rodriguez_et_al_2019	Adult_Cortex	11:66350000-66360000	11:66380000-66390000	HiC	ENSG00000239306:ENSG00000173933:ENSG00000248643	intra	6.93085e-23
rs148022138;rs486584	Giusti-Rodriguez_et_al_2019	Adult_Cortex	11:66350000-66360000	11:66400000-66410000	HiC	NA	intra	6.99627e-26
rs148022138;rs486584	Giusti-Rodriguez_et_al_2019	Adult_Cortex	11:66350000-66360000	11:66440000-66450000	HiC	ENSG00000173914	intra	1.77202e-74
rs148022138;rs486584	Giusti-Rodriguez_et_al_2019	Adult_Cortex	11:66350000-66360000	11:66450000-66460000	HiC	NA	intra	2.30042e-15
rs148022138;rs486584	Giusti-Rodriguez_et_al_2019	Adult_Cortex	11:66350000-66360000	11:66470000-66480000	HiC	NA	intra	1.97935e-13
rs148022138;rs486584	Giusti-Rodriguez_et_al_2019	Adult_Cortex	11:66350000-66360000	11:66610000-66620000	HiC	ENSG00000173653	intra	3.40728e-14
rs148022138;rs486584	Giusti-Rodriguez_et_al_2019	Adult_Cortex	11:66350000-66360000	11:66670000-66680000	HiC	NA	intra	2.99689e-16
rs148022138;rs486584	Giusti-Rodriguez_et_al_2019	Adult_Cortex	11:66350000-66360000	11:66690000-66700000	HiC	NA	intra	1.69818e-17
rs148022138;rs486584	Giusti-Rodriguez_et_al_2019	Adult_Cortex	11:66350000-66360000	11:66140000-66150000	HiC	NA	intra	8.20435e-17
rs148022138;rs486584	Giusti-Rodriguez_et_al_2019	Adult_Cortex	11:66350000-66360000	11:66180000-66190000	HiC	ENSG00000174576	intra	2.02995e-16
rs148022138;rs486584	Giusti-Rodriguez_et_al_2019	Adult_Cortex	11:66350000-66360000	11:66270000-66280000	HiC	ENSG00000256349:ENSG00000174483	intra	4.09432e-18
rs148022138;rs486584	Giusti-Rodriguez_et_al_2019	Adult_Cortex	11:66350000-66360000	11:66300000-66310000	HiC	NA	intra	9.80741e-22
rs148022138;rs486584	Giusti-Rodriguez_et_al_2019	Fetal_Cortex	11:66350000-66360000	11:66370000-66380000	HiC	NA	intra	3.57287e-33
rs148022138;rs486584	Giusti-Rodriguez_et_al_2019	Fetal_Cortex	11:66350000-66360000	11:66380000-66390000	HiC	ENSG00000239306:ENSG00000173933:ENSG00000248643	intra	3.689e-16
rs148022138;rs486584	Giusti-Rodriguez_et_al_2019	Fetal_Cortex	11:66350000-66360000	11:66400000-66410000	HiC	NA	intra	4.5358e-19
rs148022138;rs486584	Giusti-Rodriguez_et_al_2019	Fetal_Cortex	11:66350000-66360000	11:66440000-66450000	HiC	ENSG00000173914	intra	1.27652e-90
rs148022138;rs486584	Giusti-Rodriguez_et_al_2019	Fetal_Cortex	11:66350000-66360000	11:66450000-66460000	HiC	NA	intra	3.91349e-13
rs148022138;rs486584	Giusti-Rodriguez_et_al_2019	Fetal_Cortex	11:66350000-66360000	11:66470000-66480000	HiC	NA	intra	2.38483e-27
rs148022138;rs486584	Giusti-Rodriguez_et_al_2019	Fetal_Cortex	11:66350000-66360000	11:66610000-66620000	HiC	ENSG00000173653	intra	3.33421e-14
rs148022138;rs486584	Giusti-Rodriguez_et_al_2019	Fetal_Cortex	11:66350000-66360000	11:66890000-66900000	HiC	NA	intra	1.90438e-16
rs148022138;rs486584	Giusti-Rodriguez_et_al_2019	Fetal_Cortex	11:66350000-66360000	11:67070000-67080000	HiC	ENSG00000172830	intra	1.79517e-11
rs148022138;rs486584	Giusti-Rodriguez_et_al_2019	Fetal_Cortex	11:66350000-66360000	11:66140000-66150000	HiC	NA	intra	6.55489e-19
rs148022138;rs486584	Giusti-Rodriguez_et_al_2019	Fetal_Cortex	11:66350000-66360000	11:66270000-66280000	HiC	ENSG00000256349:ENSG00000174483	intra	6.11312e-14
rs148022138;rs486584	Giusti-Rodriguez_et_al_2019	Fetal_Cortex	11:66350000-66360000	11:66300000-66310000	HiC	NA	intra	2.31907e-35
rs148022138;rs486584	Giusti-Rodriguez_et_al_2019	Fetal_Cortex	11:66350000-66360000	11:66320000-66330000	HiC	NA	intra	1.93058e-20
rs148022138;rs486584	PsychENCODE	Promoter_anchored_loops	11:66350000-66360000	11:65590000-65600000	HiC	NA	intra	.
rs148022138;rs486584	PsychENCODE	Promoter_anchored_loops	11:66350000-66360000	11:66390000-66400000	HiC	NA	intra	.
rs148022138;rs486584	PsychENCODE	Promoter_anchored_loops	11:66350000-66360000	11:66440000-66450000	HiC	ENSG00000173914	intra	.
rs148022138;rs486584	PsychENCODE	Promoter_anchored_loops	11:66350000-66360000	11:66620000-66630000	HiC	ENSG00000173621	intra	.
rs148022138;rs486584	PsychENCODE	Promoter_anchored_loops	11:66350000-66360000	11:66740000-66750000	HiC	ENSG00000173237	intra	.
rs148022138;rs486584	PsychENCODE	Promoter_anchored_loops	11:66350000-66360000	11:65590000-65600000	HiC	NA	intra	.
rs148022138;rs486584	PsychENCODE	Promoter_anchored_loops	11:66350000-66360000	11:66430000-66440000	HiC	NA	intra	.
rs148022138;rs486584	PsychENCODE	Promoter_anchored_loops	11:66350000-66360000	11:66440000-66450000	HiC	ENSG00000173914	intra	.
rs148022138;rs486584	PsychENCODE	Promoter_anchored_loops	11:66350000-66360000	11:66450000-66460000	HiC	NA	intra	.
rs148022138;rs486584	PsychENCODE	Promoter_anchored_loops	11:66350000-66360000	11:66550000-66560000	HiC	NA	intra	.
rs148022138;rs486584	PsychENCODE	Promoter_anchored_loops	11:66350000-66360000	11:66610000-66620000	HiC	ENSG00000173653	intra	.
rs148022138;rs486584	PsychENCODE	Promoter_anchored_loops	11:66350000-66360000	11:66620000-66630000	HiC	ENSG00000173621	intra	.
rs148022138;rs486584	PsychENCODE	Promoter_anchored_loops	11:66350000-66360000	11:66680000-66690000	HiC	NA	intra	.
rs148022138;rs486584	PsychENCODE	Promoter_anchored_loops	11:66350000-66360000	11:66730000-66740000	HiC	NA	intra	.
rs148022138;rs486584	PsychENCODE	Promoter_anchored_loops	11:66350000-66360000	11:66740000-66750000	HiC	ENSG00000173237	intra	.
rs148022138;rs486584	PsychENCODE	Promoter_anchored_loops	11:66350000-66360000	11:66750000-66760000	HiC	NA	intra	.
rs498045;rs1791684	Giusti-Rodriguez_et_al_2019	Adult_Cortex	11:66360000-66370000	11:66440000-66450000	HiC	ENSG00000173914	intra	9.02382e-17
rs498045;rs1791684	Giusti-Rodriguez_et_al_2019	Fetal_Cortex	11:66360000-66370000	11:66440000-66450000	HiC	ENSG00000173914	intra	1.04316e-26
rs498045;rs1791684	PsychENCODE	Promoter_anchored_loops	11:66360000-66370000	11:66410000-66420000	HiC	NA	intra	.
rs498045;rs1791684	PsychENCODE	Promoter_anchored_loops	11:66360000-66370000	11:66440000-66450000	HiC	ENSG00000173914	intra	.
rs498045;rs1791684	PsychENCODE	Promoter_anchored_loops	11:66360000-66370000	11:67040000-67050000	HiC	NA	intra	.
rs498045;rs1791684	PsychENCODE	Promoter_anchored_loops	11:66360000-66370000	11:67260000-67270000	HiC	NA	intra	.
rs503250;rs556759	Giusti-Rodriguez_et_al_2019	Adult_Cortex	11:66370000-66380000	11:66400000-66410000	HiC	NA	intra	3.94544e-36
rs503250;rs556759	Giusti-Rodriguez_et_al_2019	Adult_Cortex	11:66370000-66380000	11:66440000-66450000	HiC	ENSG00000173914	intra	1.84923e-65
rs503250;rs556759	Giusti-Rodriguez_et_al_2019	Adult_Cortex	11:66370000-66380000	11:66470000-66480000	HiC	NA	intra	2.03481e-17
rs503250;rs556759	Giusti-Rodriguez_et_al_2019	Adult_Cortex	11:66370000-66380000	11:66580000-66590000	HiC	NA	intra	2.14705e-12
rs503250;rs556759	Giusti-Rodriguez_et_al_2019	Adult_Cortex	11:66370000-66380000	11:66610000-66620000	HiC	ENSG00000173653	intra	9.2309e-14
rs503250;rs556759	Giusti-Rodriguez_et_al_2019	Adult_Cortex	11:66370000-66380000	11:66670000-66680000	HiC	NA	intra	1.90638e-17
rs503250;rs556759	Giusti-Rodriguez_et_al_2019	Adult_Cortex	11:66370000-66380000	11:66690000-66700000	HiC	NA	intra	9.63449e-19
rs503250;rs556759	Giusti-Rodriguez_et_al_2019	Adult_Cortex	11:66370000-66380000	11:66880000-66890000	HiC	ENSG00000173120	intra	5.77682e-12
rs503250;rs556759	Giusti-Rodriguez_et_al_2019	Adult_Cortex	11:66370000-66380000	11:66890000-66900000	HiC	NA	intra	5.48323e-20
rs503250;rs556759	Giusti-Rodriguez_et_al_2019	Adult_Cortex	11:66370000-66380000	11:65330000-65340000	HiC	ENSG00000173465:ENSG00000176973	intra	9.26295e-21
rs503250;rs556759	Giusti-Rodriguez_et_al_2019	Adult_Cortex	11:66370000-66380000	11:66040000-66050000	HiC	ENSG00000174871	intra	2.75692e-13
rs503250;rs556759	Giusti-Rodriguez_et_al_2019	Adult_Cortex	11:66370000-66380000	11:66140000-66150000	HiC	NA	intra	9.17204e-26
rs503250;rs556759	Giusti-Rodriguez_et_al_2019	Adult_Cortex	11:66370000-66380000	11:66180000-66190000	HiC	ENSG00000174576	intra	8.67794e-15
rs503250;rs556759	Giusti-Rodriguez_et_al_2019	Adult_Cortex	11:66370000-66380000	11:66200000-66210000	HiC	NA	intra	1.23014e-29
rs503250;rs556759	Giusti-Rodriguez_et_al_2019	Adult_Cortex	11:66370000-66380000	11:66250000-66260000	HiC	NA	intra	2.72906e-25
rs503250;rs556759	Giusti-Rodriguez_et_al_2019	Adult_Cortex	11:66370000-66380000	11:66270000-66280000	HiC	ENSG00000256349:ENSG00000174483	intra	2.75139e-20
rs503250;rs556759	Giusti-Rodriguez_et_al_2019	Adult_Cortex	11:66370000-66380000	11:66280000-66290000	HiC	NA	intra	1.65764e-14
rs503250;rs556759	Giusti-Rodriguez_et_al_2019	Adult_Cortex	11:66370000-66380000	11:66300000-66310000	HiC	NA	intra	5.49012e-44
rs503250;rs556759	Giusti-Rodriguez_et_al_2019	Adult_Cortex	11:66370000-66380000	11:66320000-66330000	HiC	NA	intra	1.56736e-12
rs503250;rs556759	Giusti-Rodriguez_et_al_2019	Adult_Cortex	11:66370000-66380000	11:66340000-66350000	HiC	NA	intra	2.1553e-84
rs503250;rs556759	Giusti-Rodriguez_et_al_2019	Adult_Cortex	11:66370000-66380000	11:66350000-66360000	HiC	NA	intra	2.47988e-24
rs503250;rs556759	Giusti-Rodriguez_et_al_2019	Fetal_Cortex	11:66370000-66380000	11:66400000-66410000	HiC	NA	intra	1.73707e-56
rs503250;rs556759	Giusti-Rodriguez_et_al_2019	Fetal_Cortex	11:66370000-66380000	11:66440000-66450000	HiC	ENSG00000173914	intra	4.76943e-115
rs503250;rs556759	Giusti-Rodriguez_et_al_2019	Fetal_Cortex	11:66370000-66380000	11:66450000-66460000	HiC	NA	intra	5.26544e-26
rs503250;rs556759	Giusti-Rodriguez_et_al_2019	Fetal_Cortex	11:66370000-66380000	11:66470000-66480000	HiC	NA	intra	1.71441e-40
rs503250;rs556759	Giusti-Rodriguez_et_al_2019	Fetal_Cortex	11:66370000-66380000	11:66580000-66590000	HiC	NA	intra	2.46385e-15
rs503250;rs556759	Giusti-Rodriguez_et_al_2019	Fetal_Cortex	11:66370000-66380000	11:66610000-66620000	HiC	ENSG00000173653	intra	8.98181e-27
rs503250;rs556759	Giusti-Rodriguez_et_al_2019	Fetal_Cortex	11:66370000-66380000	11:66630000-66640000	HiC	NA	intra	4.85813e-20
rs503250;rs556759	Giusti-Rodriguez_et_al_2019	Fetal_Cortex	11:66370000-66380000	11:66720000-66730000	HiC	ENSG00000173599	intra	8.15858e-19
rs503250;rs556759	Giusti-Rodriguez_et_al_2019	Fetal_Cortex	11:66370000-66380000	11:66880000-66890000	HiC	ENSG00000173120	intra	8.05146e-22
rs503250;rs556759	Giusti-Rodriguez_et_al_2019	Fetal_Cortex	11:66370000-66380000	11:66890000-66900000	HiC	NA	intra	2.26088e-15
rs503250;rs556759	Giusti-Rodriguez_et_al_2019	Fetal_Cortex	11:66370000-66380000	11:67010000-67020000	HiC	NA	intra	5.67881e-13
rs503250;rs556759	Giusti-Rodriguez_et_al_2019	Fetal_Cortex	11:66370000-66380000	11:67110000-67120000	HiC	NA	intra	4.65903e-20
rs503250;rs556759	Giusti-Rodriguez_et_al_2019	Fetal_Cortex	11:66370000-66380000	11:67140000-67150000	HiC	ENSG00000175505	intra	1.0623e-12
rs503250;rs556759	Giusti-Rodriguez_et_al_2019	Fetal_Cortex	11:66370000-66380000	11:65330000-65340000	HiC	ENSG00000173465:ENSG00000176973	intra	7.7283e-15
rs503250;rs556759	Giusti-Rodriguez_et_al_2019	Fetal_Cortex	11:66370000-66380000	11:65400000-65410000	HiC	ENSG00000213445	intra	4.0943e-16
rs503250;rs556759	Giusti-Rodriguez_et_al_2019	Fetal_Cortex	11:66370000-66380000	11:65490000-65500000	HiC	NA	intra	8.08089e-13
rs503250;rs556759	Giusti-Rodriguez_et_al_2019	Fetal_Cortex	11:66370000-66380000	11:65840000-65850000	HiC	NA	intra	2.64877e-16
rs503250;rs556759	Giusti-Rodriguez_et_al_2019	Fetal_Cortex	11:66370000-66380000	11:66140000-66150000	HiC	NA	intra	5.55161e-37
rs503250;rs556759	Giusti-Rodriguez_et_al_2019	Fetal_Cortex	11:66370000-66380000	11:66180000-66190000	HiC	ENSG00000174576	intra	7.73724e-20
rs503250;rs556759	Giusti-Rodriguez_et_al_2019	Fetal_Cortex	11:66370000-66380000	11:66200000-66210000	HiC	NA	intra	9.54987e-27
rs503250;rs556759	Giusti-Rodriguez_et_al_2019	Fetal_Cortex	11:66370000-66380000	11:66250000-66260000	HiC	NA	intra	1.1551e-18
rs503250;rs556759	Giusti-Rodriguez_et_al_2019	Fetal_Cortex	11:66370000-66380000	11:66270000-66280000	HiC	ENSG00000256349:ENSG00000174483	intra	1.46173e-35
rs503250;rs556759	Giusti-Rodriguez_et_al_2019	Fetal_Cortex	11:66370000-66380000	11:66300000-66310000	HiC	NA	intra	1.26666e-81
rs503250;rs556759	Giusti-Rodriguez_et_al_2019	Fetal_Cortex	11:66370000-66380000	11:66320000-66330000	HiC	NA	intra	2.31907e-35
rs503250;rs556759	Giusti-Rodriguez_et_al_2019	Fetal_Cortex	11:66370000-66380000	11:66340000-66350000	HiC	NA	intra	5.37513e-84
rs503250;rs556759	Giusti-Rodriguez_et_al_2019	Fetal_Cortex	11:66370000-66380000	11:66350000-66360000	HiC	NA	intra	3.57287e-33
rs503250;rs556759	PsychENCODE	Promoter_anchored_loops	11:66370000-66380000	11:66210000-66220000	HiC	NA	intra	.
rs503250;rs556759	PsychENCODE	Promoter_anchored_loops	11:66370000-66380000	11:66220000-66230000	HiC	NA	intra	.
rs503250;rs556759	PsychENCODE	Promoter_anchored_loops	11:66370000-66380000	11:66440000-66450000	HiC	ENSG00000173914	intra	.
rs503250;rs556759	PsychENCODE	Promoter_anchored_loops	11:66370000-66380000	11:67150000-67160000	HiC	ENSG00000172613	intra	.
rs503250;rs556759	PsychENCODE	Promoter_anchored_loops	11:66370000-66380000	11:67260000-67270000	HiC	NA	intra	.
rs503250;rs556759	PsychENCODE	Promoter_anchored_loops	11:66370000-66380000	11:66210000-66220000	HiC	NA	intra	.
rs503250;rs556759	PsychENCODE	Promoter_anchored_loops	11:66370000-66380000	11:66220000-66230000	HiC	NA	intra	.
rs503250;rs556759	PsychENCODE	Promoter_anchored_loops	11:66370000-66380000	11:66430000-66440000	HiC	NA	intra	.
rs503250;rs556759	PsychENCODE	Promoter_anchored_loops	11:66370000-66380000	11:66440000-66450000	HiC	ENSG00000173914	intra	.
rs503250;rs556759	PsychENCODE	Promoter_anchored_loops	11:66370000-66380000	11:66450000-66460000	HiC	NA	intra	.
rs503250;rs556759	PsychENCODE	Promoter_anchored_loops	11:66370000-66380000	11:67150000-67160000	HiC	ENSG00000172613	intra	.
rs503250;rs556759	PsychENCODE	Promoter_anchored_loops	11:66370000-66380000	11:67260000-67270000	HiC	NA	intra	.
rs369130870;rs577335;rs477557	Giusti-Rodriguez_et_al_2019	Adult_Cortex	11:66380000-66390000	11:66400000-66410000	HiC	NA	intra	1.23442e-36
rs369130870;rs577335;rs477557	Giusti-Rodriguez_et_al_2019	Adult_Cortex	11:66380000-66390000	11:66440000-66450000	HiC	ENSG00000173914	intra	1.62434e-47
rs369130870;rs577335;rs477557	Giusti-Rodriguez_et_al_2019	Adult_Cortex	11:66380000-66390000	11:66110000-66120000	HiC	ENSG00000174744:ENSG00000174684:ENSG00000255468	intra	1.78663e-11
rs369130870;rs577335;rs477557	Giusti-Rodriguez_et_al_2019	Adult_Cortex	11:66380000-66390000	11:66270000-66280000	HiC	ENSG00000256349:ENSG00000174483	intra	3.49975e-12
rs369130870;rs577335;rs477557	Giusti-Rodriguez_et_al_2019	Adult_Cortex	11:66380000-66390000	11:66300000-66310000	HiC	NA	intra	8.03511e-24
rs369130870;rs577335;rs477557	Giusti-Rodriguez_et_al_2019	Adult_Cortex	11:66380000-66390000	11:66340000-66350000	HiC	NA	intra	4.59887e-30
rs369130870;rs577335;rs477557	Giusti-Rodriguez_et_al_2019	Adult_Cortex	11:66380000-66390000	11:66350000-66360000	HiC	NA	intra	6.93085e-23
rs369130870;rs577335;rs477557	Giusti-Rodriguez_et_al_2019	Fetal_Cortex	11:66380000-66390000	11:66400000-66410000	HiC	NA	intra	8.28101e-26
rs369130870;rs577335;rs477557	Giusti-Rodriguez_et_al_2019	Fetal_Cortex	11:66380000-66390000	11:66440000-66450000	HiC	ENSG00000173914	intra	7.56689e-29
rs369130870;rs577335;rs477557	Giusti-Rodriguez_et_al_2019	Fetal_Cortex	11:66380000-66390000	11:66470000-66480000	HiC	NA	intra	1.13367e-15
rs369130870;rs577335;rs477557	Giusti-Rodriguez_et_al_2019	Fetal_Cortex	11:66380000-66390000	11:66270000-66280000	HiC	ENSG00000256349:ENSG00000174483	intra	3.21853e-12
rs369130870;rs577335;rs477557	Giusti-Rodriguez_et_al_2019	Fetal_Cortex	11:66380000-66390000	11:66300000-66310000	HiC	NA	intra	1.65638e-14
rs369130870;rs577335;rs477557	Giusti-Rodriguez_et_al_2019	Fetal_Cortex	11:66380000-66390000	11:66340000-66350000	HiC	NA	intra	3.20193e-22
rs369130870;rs577335;rs477557	Giusti-Rodriguez_et_al_2019	Fetal_Cortex	11:66380000-66390000	11:66350000-66360000	HiC	NA	intra	3.689e-16
rs369130870;rs577335;rs477557	PsychENCODE	Promoter_anchored_loops	11:66380000-66390000	11:66410000-66420000	HiC	NA	intra	.
rs369130870;rs577335;rs477557	PsychENCODE	Promoter_anchored_loops	11:66380000-66390000	11:66440000-66450000	HiC	ENSG00000173914	intra	.
rs2308135	PsychENCODE	Promoter_anchored_loops	11:66390000-66400000	11:66160000-66170000	HiC	NA	intra	.
rs2308135	PsychENCODE	Promoter_anchored_loops	11:66390000-66400000	11:67340000-67350000	HiC	NA	intra	.
rs2308135	PsychENCODE	Promoter_anchored_loops	11:66390000-66400000	11:66160000-66170000	HiC	NA	intra	.
rs2308135	PsychENCODE	Promoter_anchored_loops	11:66390000-66400000	11:66340000-66350000	HiC	NA	intra	.
rs2308135	PsychENCODE	Promoter_anchored_loops	11:66390000-66400000	11:66350000-66360000	HiC	NA	intra	.
rs2308135	PsychENCODE	Promoter_anchored_loops	11:66390000-66400000	11:66420000-66430000	HiC	NA	intra	.
rs2308135	PsychENCODE	Promoter_anchored_loops	11:66390000-66400000	11:66750000-66760000	HiC	NA	intra	.
rs535211;rs566673;rs580910;rs11381599	Giusti-Rodriguez_et_al_2019	Adult_Cortex	11:66400000-66410000	11:66440000-66450000	HiC	ENSG00000173914	intra	4.10116e-48
rs535211;rs566673;rs580910;rs11381599	Giusti-Rodriguez_et_al_2019	Adult_Cortex	11:66400000-66410000	11:66690000-66700000	HiC	NA	intra	1.30242e-15
rs535211;rs566673;rs580910;rs11381599	Giusti-Rodriguez_et_al_2019	Adult_Cortex	11:66400000-66410000	11:66140000-66150000	HiC	NA	intra	5.93057e-15
rs535211;rs566673;rs580910;rs11381599	Giusti-Rodriguez_et_al_2019	Adult_Cortex	11:66400000-66410000	11:66180000-66190000	HiC	ENSG00000174576	intra	8.70311e-15
rs535211;rs566673;rs580910;rs11381599	Giusti-Rodriguez_et_al_2019	Adult_Cortex	11:66400000-66410000	11:66270000-66280000	HiC	ENSG00000256349:ENSG00000174483	intra	1.66786e-24
rs535211;rs566673;rs580910;rs11381599	Giusti-Rodriguez_et_al_2019	Adult_Cortex	11:66400000-66410000	11:66300000-66310000	HiC	NA	intra	8.9578e-22
rs535211;rs566673;rs580910;rs11381599	Giusti-Rodriguez_et_al_2019	Adult_Cortex	11:66400000-66410000	11:66340000-66350000	HiC	NA	intra	5.73323e-39
rs535211;rs566673;rs580910;rs11381599	Giusti-Rodriguez_et_al_2019	Adult_Cortex	11:66400000-66410000	11:66350000-66360000	HiC	NA	intra	6.99627e-26
rs535211;rs566673;rs580910;rs11381599	Giusti-Rodriguez_et_al_2019	Adult_Cortex	11:66400000-66410000	11:66370000-66380000	HiC	NA	intra	3.94544e-36
rs535211;rs566673;rs580910;rs11381599	Giusti-Rodriguez_et_al_2019	Adult_Cortex	11:66400000-66410000	11:66380000-66390000	HiC	ENSG00000239306:ENSG00000173933:ENSG00000248643	intra	1.23442e-36
rs535211;rs566673;rs580910;rs11381599	Giusti-Rodriguez_et_al_2019	Fetal_Cortex	11:66400000-66410000	11:66440000-66450000	HiC	ENSG00000173914	intra	4.41453e-66
rs535211;rs566673;rs580910;rs11381599	Giusti-Rodriguez_et_al_2019	Fetal_Cortex	11:66400000-66410000	11:66470000-66480000	HiC	NA	intra	1.65055e-23
rs535211;rs566673;rs580910;rs11381599	Giusti-Rodriguez_et_al_2019	Fetal_Cortex	11:66400000-66410000	11:66270000-66280000	HiC	ENSG00000256349:ENSG00000174483	intra	1.24929e-21
rs535211;rs566673;rs580910;rs11381599	Giusti-Rodriguez_et_al_2019	Fetal_Cortex	11:66400000-66410000	11:66300000-66310000	HiC	NA	intra	7.23441e-25
rs535211;rs566673;rs580910;rs11381599	Giusti-Rodriguez_et_al_2019	Fetal_Cortex	11:66400000-66410000	11:66340000-66350000	HiC	NA	intra	3.04605e-22
rs535211;rs566673;rs580910;rs11381599	Giusti-Rodriguez_et_al_2019	Fetal_Cortex	11:66400000-66410000	11:66350000-66360000	HiC	NA	intra	4.5358e-19
rs535211;rs566673;rs580910;rs11381599	Giusti-Rodriguez_et_al_2019	Fetal_Cortex	11:66400000-66410000	11:66370000-66380000	HiC	NA	intra	1.73707e-56
rs535211;rs566673;rs580910;rs11381599	Giusti-Rodriguez_et_al_2019	Fetal_Cortex	11:66400000-66410000	11:66380000-66390000	HiC	ENSG00000239306:ENSG00000173933:ENSG00000248643	intra	8.28101e-26
rs535211;rs566673;rs580910;rs11381599	PsychENCODE	Promoter_anchored_loops	11:66400000-66410000	11:66280000-66290000	HiC	NA	intra	.
rs535211;rs566673;rs580910;rs11381599	PsychENCODE	Promoter_anchored_loops	11:66400000-66410000	11:66440000-66450000	HiC	ENSG00000173914	intra	.
rs474602;rs577023;rs150320853	PsychENCODE	Promoter_anchored_loops	11:66410000-66420000	11:66440000-66450000	HiC	ENSG00000173914	intra	.
rs474602;rs577023;rs150320853	PsychENCODE	Promoter_anchored_loops	11:66410000-66420000	11:65460000-65470000	HiC	NA	intra	.
rs474602;rs577023;rs150320853	PsychENCODE	Promoter_anchored_loops	11:66410000-66420000	11:66360000-66370000	HiC	ENSG00000182791:ENSG00000173992	intra	.
rs474602;rs577023;rs150320853	PsychENCODE	Promoter_anchored_loops	11:66410000-66420000	11:66380000-66390000	HiC	ENSG00000239306:ENSG00000173933:ENSG00000248643	intra	.
rs474602;rs577023;rs150320853	PsychENCODE	Promoter_anchored_loops	11:66410000-66420000	11:66440000-66450000	HiC	ENSG00000173914	intra	.
rs474602;rs577023;rs150320853	PsychENCODE	Promoter_anchored_loops	11:66410000-66420000	11:66540000-66550000	HiC	NA	intra	.
rs474602;rs577023;rs150320853	PsychENCODE	Promoter_anchored_loops	11:66410000-66420000	11:66550000-66560000	HiC	NA	intra	.
rs34900764	PsychENCODE	Promoter_anchored_loops	11:66420000-66430000	11:66390000-66400000	HiC	NA	intra	.
rs12417769;rs12577111	PsychENCODE	Promoter_anchored_loops	11:66430000-66440000	11:66280000-66290000	HiC	NA	intra	.
rs12417769;rs12577111	PsychENCODE	Promoter_anchored_loops	11:66430000-66440000	11:66350000-66360000	HiC	NA	intra	.
rs12417769;rs12577111	PsychENCODE	Promoter_anchored_loops	11:66430000-66440000	11:66370000-66380000	HiC	NA	intra	.
rs6591221;rs4930387	Giusti-Rodriguez_et_al_2019	Adult_Cortex	11:66440000-66450000	11:66460000-66470000	HiC	NA	intra	1.88688e-22
rs6591221;rs4930387	Giusti-Rodriguez_et_al_2019	Adult_Cortex	11:66440000-66450000	11:66470000-66480000	HiC	NA	intra	2.15262e-38
rs6591221;rs4930387	Giusti-Rodriguez_et_al_2019	Adult_Cortex	11:66440000-66450000	11:66580000-66590000	HiC	NA	intra	2.10993e-20
rs6591221;rs4930387	Giusti-Rodriguez_et_al_2019	Adult_Cortex	11:66440000-66450000	11:66610000-66620000	HiC	ENSG00000173653	intra	4.23322e-36
rs6591221;rs4930387	Giusti-Rodriguez_et_al_2019	Adult_Cortex	11:66440000-66450000	11:66670000-66680000	HiC	NA	intra	2.12008e-29
rs6591221;rs4930387	Giusti-Rodriguez_et_al_2019	Adult_Cortex	11:66440000-66450000	11:66690000-66700000	HiC	NA	intra	2.77877e-28
rs6591221;rs4930387	Giusti-Rodriguez_et_al_2019	Adult_Cortex	11:66440000-66450000	11:66790000-66800000	HiC	NA	intra	3.17774e-15
rs6591221;rs4930387	Giusti-Rodriguez_et_al_2019	Adult_Cortex	11:66440000-66450000	11:66840000-66850000	HiC	NA	intra	1.31729e-19
rs6591221;rs4930387	Giusti-Rodriguez_et_al_2019	Adult_Cortex	11:66440000-66450000	11:66890000-66900000	HiC	NA	intra	2.37447e-26
rs6591221;rs4930387	Giusti-Rodriguez_et_al_2019	Adult_Cortex	11:66440000-66450000	11:67010000-67020000	HiC	NA	intra	8.36718e-23
rs6591221;rs4930387	Giusti-Rodriguez_et_al_2019	Adult_Cortex	11:66440000-66450000	11:65060000-65070000	HiC	NA	intra	4.40409e-12
rs6591221;rs4930387	Giusti-Rodriguez_et_al_2019	Adult_Cortex	11:66440000-66450000	11:65370000-65380000	HiC	NA	intra	1.18892e-11
rs6591221;rs4930387	Giusti-Rodriguez_et_al_2019	Adult_Cortex	11:66440000-66450000	11:66040000-66050000	HiC	ENSG00000174871	intra	3.86472e-26
rs6591221;rs4930387	Giusti-Rodriguez_et_al_2019	Adult_Cortex	11:66440000-66450000	11:66080000-66090000	HiC	ENSG00000174807	intra	8.26291e-14
rs6591221;rs4930387	Giusti-Rodriguez_et_al_2019	Adult_Cortex	11:66440000-66450000	11:66110000-66120000	HiC	ENSG00000174744:ENSG00000174684:ENSG00000255468	intra	4.6575e-14
rs6591221;rs4930387	Giusti-Rodriguez_et_al_2019	Adult_Cortex	11:66440000-66450000	11:66140000-66150000	HiC	NA	intra	6.07099e-34
rs6591221;rs4930387	Giusti-Rodriguez_et_al_2019	Adult_Cortex	11:66440000-66450000	11:66150000-66160000	HiC	NA	intra	3.24065e-17
rs6591221;rs4930387	Giusti-Rodriguez_et_al_2019	Adult_Cortex	11:66440000-66450000	11:66170000-66180000	HiC	NA	intra	2.17169e-24
rs6591221;rs4930387	Giusti-Rodriguez_et_al_2019	Adult_Cortex	11:66440000-66450000	11:66180000-66190000	HiC	ENSG00000174576	intra	1.7781e-31
rs6591221;rs4930387	Giusti-Rodriguez_et_al_2019	Adult_Cortex	11:66440000-66450000	11:66200000-66210000	HiC	NA	intra	9.98063e-22
rs6591221;rs4930387	Giusti-Rodriguez_et_al_2019	Adult_Cortex	11:66440000-66450000	11:66210000-66220000	HiC	NA	intra	1.52867e-13
rs6591221;rs4930387	Giusti-Rodriguez_et_al_2019	Adult_Cortex	11:66440000-66450000	11:66230000-66240000	HiC	ENSG00000174547:ENSG00000174516	intra	4.7958e-16
rs6591221;rs4930387	Giusti-Rodriguez_et_al_2019	Adult_Cortex	11:66440000-66450000	11:66250000-66260000	HiC	NA	intra	3.72528e-46
rs6591221;rs4930387	Giusti-Rodriguez_et_al_2019	Adult_Cortex	11:66440000-66450000	11:66270000-66280000	HiC	ENSG00000256349:ENSG00000174483	intra	3.18815e-54
rs6591221;rs4930387	Giusti-Rodriguez_et_al_2019	Adult_Cortex	11:66440000-66450000	11:66280000-66290000	HiC	NA	intra	2.81209e-22
rs6591221;rs4930387	Giusti-Rodriguez_et_al_2019	Adult_Cortex	11:66440000-66450000	11:66300000-66310000	HiC	NA	intra	7.20418e-82
rs6591221;rs4930387	Giusti-Rodriguez_et_al_2019	Adult_Cortex	11:66440000-66450000	11:66320000-66330000	HiC	NA	intra	4.83316e-32
rs6591221;rs4930387	Giusti-Rodriguez_et_al_2019	Adult_Cortex	11:66440000-66450000	11:66340000-66350000	HiC	NA	intra	5.31736e-122
rs6591221;rs4930387	Giusti-Rodriguez_et_al_2019	Adult_Cortex	11:66440000-66450000	11:66350000-66360000	HiC	NA	intra	1.77202e-74
rs6591221;rs4930387	Giusti-Rodriguez_et_al_2019	Adult_Cortex	11:66440000-66450000	11:66360000-66370000	HiC	ENSG00000182791:ENSG00000173992	intra	9.02382e-17
rs6591221;rs4930387	Giusti-Rodriguez_et_al_2019	Adult_Cortex	11:66440000-66450000	11:66370000-66380000	HiC	NA	intra	1.84923e-65
rs6591221;rs4930387	Giusti-Rodriguez_et_al_2019	Adult_Cortex	11:66440000-66450000	11:66380000-66390000	HiC	ENSG00000239306:ENSG00000173933:ENSG00000248643	intra	1.62434e-47
rs6591221;rs4930387	Giusti-Rodriguez_et_al_2019	Adult_Cortex	11:66440000-66450000	11:66400000-66410000	HiC	NA	intra	4.10116e-48
rs6591221;rs4930387	Giusti-Rodriguez_et_al_2019	Fetal_Cortex	11:66440000-66450000	11:66470000-66480000	HiC	NA	intra	1.36637e-68
rs6591221;rs4930387	Giusti-Rodriguez_et_al_2019	Fetal_Cortex	11:66440000-66450000	11:66580000-66590000	HiC	NA	intra	1.8353e-17
rs6591221;rs4930387	Giusti-Rodriguez_et_al_2019	Fetal_Cortex	11:66440000-66450000	11:66610000-66620000	HiC	ENSG00000173653	intra	2.73037e-43
rs6591221;rs4930387	Giusti-Rodriguez_et_al_2019	Fetal_Cortex	11:66440000-66450000	11:66630000-66640000	HiC	NA	intra	1.50943e-15
rs6591221;rs4930387	Giusti-Rodriguez_et_al_2019	Fetal_Cortex	11:66440000-66450000	11:66880000-66890000	HiC	ENSG00000173120	intra	2.91964e-30
rs6591221;rs4930387	Giusti-Rodriguez_et_al_2019	Fetal_Cortex	11:66440000-66450000	11:66890000-66900000	HiC	NA	intra	2.33819e-33
rs6591221;rs4930387	Giusti-Rodriguez_et_al_2019	Fetal_Cortex	11:66440000-66450000	11:67010000-67020000	HiC	NA	intra	1.26324e-25
rs6591221;rs4930387	Giusti-Rodriguez_et_al_2019	Fetal_Cortex	11:66440000-66450000	11:67110000-67120000	HiC	NA	intra	1.61336e-12
rs6591221;rs4930387	Giusti-Rodriguez_et_al_2019	Fetal_Cortex	11:66440000-66450000	11:67140000-67150000	HiC	ENSG00000175505	intra	2.05432e-14
rs6591221;rs4930387	Giusti-Rodriguez_et_al_2019	Fetal_Cortex	11:66440000-66450000	11:64880000-64890000	HiC	ENSG00000174276:ENSG00000149806:ENSG00000149792	intra	1.09371e-14
rs6591221;rs4930387	Giusti-Rodriguez_et_al_2019	Fetal_Cortex	11:66440000-66450000	11:65240000-65250000	HiC	NA	intra	2.2894e-11
rs6591221;rs4930387	Giusti-Rodriguez_et_al_2019	Fetal_Cortex	11:66440000-66450000	11:65330000-65340000	HiC	ENSG00000173465:ENSG00000176973	intra	8.7064e-12
rs6591221;rs4930387	Giusti-Rodriguez_et_al_2019	Fetal_Cortex	11:66440000-66450000	11:65400000-65410000	HiC	ENSG00000213445	intra	5.88645e-14
rs6591221;rs4930387	Giusti-Rodriguez_et_al_2019	Fetal_Cortex	11:66440000-66450000	11:65490000-65500000	HiC	NA	intra	7.47452e-17
rs6591221;rs4930387	Giusti-Rodriguez_et_al_2019	Fetal_Cortex	11:66440000-66450000	11:65840000-65850000	HiC	NA	intra	1.18625e-15
rs6591221;rs4930387	Giusti-Rodriguez_et_al_2019	Fetal_Cortex	11:66440000-66450000	11:65980000-65990000	HiC	NA	intra	1.24918e-11
rs6591221;rs4930387	Giusti-Rodriguez_et_al_2019	Fetal_Cortex	11:66440000-66450000	11:65990000-66000000	HiC	NA	intra	3.32384e-12
rs6591221;rs4930387	Giusti-Rodriguez_et_al_2019	Fetal_Cortex	11:66440000-66450000	11:66040000-66050000	HiC	ENSG00000174871	intra	6.33025e-34
rs6591221;rs4930387	Giusti-Rodriguez_et_al_2019	Fetal_Cortex	11:66440000-66450000	11:66050000-66060000	HiC	ENSG00000174851:ENSG00000179292	intra	5.89863e-15
rs6591221;rs4930387	Giusti-Rodriguez_et_al_2019	Fetal_Cortex	11:66440000-66450000	11:66110000-66120000	HiC	ENSG00000174744:ENSG00000174684:ENSG00000255468	intra	6.05451e-32
rs6591221;rs4930387	Giusti-Rodriguez_et_al_2019	Fetal_Cortex	11:66440000-66450000	11:66130000-66140000	HiC	ENSG00000174669	intra	1.13842e-13
rs6591221;rs4930387	Giusti-Rodriguez_et_al_2019	Fetal_Cortex	11:66440000-66450000	11:66140000-66150000	HiC	NA	intra	6.10142e-73
rs6591221;rs4930387	Giusti-Rodriguez_et_al_2019	Fetal_Cortex	11:66440000-66450000	11:66180000-66190000	HiC	ENSG00000174576	intra	2.82793e-19
rs6591221;rs4930387	Giusti-Rodriguez_et_al_2019	Fetal_Cortex	11:66440000-66450000	11:66190000-66200000	HiC	NA	intra	1.38532e-20
rs6591221;rs4930387	Giusti-Rodriguez_et_al_2019	Fetal_Cortex	11:66440000-66450000	11:66200000-66210000	HiC	NA	intra	2.05051e-36
rs6591221;rs4930387	Giusti-Rodriguez_et_al_2019	Fetal_Cortex	11:66440000-66450000	11:66230000-66240000	HiC	ENSG00000174547:ENSG00000174516	intra	2.08399e-20
rs6591221;rs4930387	Giusti-Rodriguez_et_al_2019	Fetal_Cortex	11:66440000-66450000	11:66250000-66260000	HiC	NA	intra	7.32296e-41
rs6591221;rs4930387	Giusti-Rodriguez_et_al_2019	Fetal_Cortex	11:66440000-66450000	11:66270000-66280000	HiC	ENSG00000256349:ENSG00000174483	intra	2.7254e-34
rs6591221;rs4930387	Giusti-Rodriguez_et_al_2019	Fetal_Cortex	11:66440000-66450000	11:66280000-66290000	HiC	NA	intra	5.95324e-27
rs6591221;rs4930387	Giusti-Rodriguez_et_al_2019	Fetal_Cortex	11:66440000-66450000	11:66300000-66310000	HiC	NA	intra	6.13627e-82
rs6591221;rs4930387	Giusti-Rodriguez_et_al_2019	Fetal_Cortex	11:66440000-66450000	11:66320000-66330000	HiC	NA	intra	1.97393e-40
rs6591221;rs4930387	Giusti-Rodriguez_et_al_2019	Fetal_Cortex	11:66440000-66450000	11:66340000-66350000	HiC	NA	intra	1.04368e-122
rs6591221;rs4930387	Giusti-Rodriguez_et_al_2019	Fetal_Cortex	11:66440000-66450000	11:66350000-66360000	HiC	NA	intra	1.27652e-90
rs6591221;rs4930387	Giusti-Rodriguez_et_al_2019	Fetal_Cortex	11:66440000-66450000	11:66360000-66370000	HiC	ENSG00000182791:ENSG00000173992	intra	1.04316e-26
rs6591221;rs4930387	Giusti-Rodriguez_et_al_2019	Fetal_Cortex	11:66440000-66450000	11:66370000-66380000	HiC	NA	intra	4.76943e-115
rs6591221;rs4930387	Giusti-Rodriguez_et_al_2019	Fetal_Cortex	11:66440000-66450000	11:66380000-66390000	HiC	ENSG00000239306:ENSG00000173933:ENSG00000248643	intra	7.56689e-29
rs6591221;rs4930387	Giusti-Rodriguez_et_al_2019	Fetal_Cortex	11:66440000-66450000	11:66400000-66410000	HiC	NA	intra	4.41453e-66
rs6591221;rs4930387	PsychENCODE	Promoter_anchored_loops	11:66440000-66450000	11:66170000-66180000	HiC	NA	intra	.
rs6591221;rs4930387	PsychENCODE	Promoter_anchored_loops	11:66440000-66450000	11:66280000-66290000	HiC	NA	intra	.
rs6591221;rs4930387	PsychENCODE	Promoter_anchored_loops	11:66440000-66450000	11:66350000-66360000	HiC	NA	intra	.
rs6591221;rs4930387	PsychENCODE	Promoter_anchored_loops	11:66440000-66450000	11:66370000-66380000	HiC	NA	intra	.
rs6591221;rs4930387	PsychENCODE	Promoter_anchored_loops	11:66440000-66450000	11:66410000-66420000	HiC	NA	intra	.
rs6591221;rs4930387	PsychENCODE	Promoter_anchored_loops	11:66440000-66450000	11:66170000-66180000	HiC	NA	intra	.
rs6591221;rs4930387	PsychENCODE	Promoter_anchored_loops	11:66440000-66450000	11:66270000-66280000	HiC	ENSG00000256349:ENSG00000174483	intra	.
rs6591221;rs4930387	PsychENCODE	Promoter_anchored_loops	11:66440000-66450000	11:66280000-66290000	HiC	NA	intra	.
rs6591221;rs4930387	PsychENCODE	Promoter_anchored_loops	11:66440000-66450000	11:66310000-66320000	HiC	ENSG00000174165	intra	.
rs6591221;rs4930387	PsychENCODE	Promoter_anchored_loops	11:66440000-66450000	11:66320000-66330000	HiC	NA	intra	.
rs6591221;rs4930387	PsychENCODE	Promoter_anchored_loops	11:66440000-66450000	11:66330000-66340000	HiC	ENSG00000174080	intra	.
rs6591221;rs4930387	PsychENCODE	Promoter_anchored_loops	11:66440000-66450000	11:66340000-66350000	HiC	NA	intra	.
rs6591221;rs4930387	PsychENCODE	Promoter_anchored_loops	11:66440000-66450000	11:66350000-66360000	HiC	NA	intra	.
rs6591221;rs4930387	PsychENCODE	Promoter_anchored_loops	11:66440000-66450000	11:66360000-66370000	HiC	ENSG00000182791:ENSG00000173992	intra	.
rs6591221;rs4930387	PsychENCODE	Promoter_anchored_loops	11:66440000-66450000	11:66370000-66380000	HiC	NA	intra	.
rs6591221;rs4930387	PsychENCODE	Promoter_anchored_loops	11:66440000-66450000	11:66380000-66390000	HiC	ENSG00000239306:ENSG00000173933:ENSG00000248643	intra	.
rs6591221;rs4930387	PsychENCODE	Promoter_anchored_loops	11:66440000-66450000	11:66400000-66410000	HiC	NA	intra	.
rs6591221;rs4930387	PsychENCODE	Promoter_anchored_loops	11:66440000-66450000	11:66410000-66420000	HiC	NA	intra	.
rs6591221;rs4930387;rs3741363;rs2276138;rs12804382	GSE87112	Dorsolateral_Prefrontal_Cortex	11:66440001-66480000	11:66160001-66200000	HiC	ENSG00000174576	intra	9.43241e-09
rs3741363;rs2276138;rs12804382	Giusti-Rodriguez_et_al_2019	Adult_Cortex	11:66450000-66460000	11:66250000-66260000	HiC	NA	intra	3.52268e-12
rs3741363;rs2276138;rs12804382	Giusti-Rodriguez_et_al_2019	Adult_Cortex	11:66450000-66460000	11:66270000-66280000	HiC	ENSG00000256349:ENSG00000174483	intra	1.60437e-14
rs3741363;rs2276138;rs12804382	Giusti-Rodriguez_et_al_2019	Adult_Cortex	11:66450000-66460000	11:66300000-66310000	HiC	NA	intra	2.16371e-23
rs3741363;rs2276138;rs12804382	Giusti-Rodriguez_et_al_2019	Adult_Cortex	11:66450000-66460000	11:66340000-66350000	HiC	NA	intra	2.43872e-46
rs3741363;rs2276138;rs12804382	Giusti-Rodriguez_et_al_2019	Adult_Cortex	11:66450000-66460000	11:66350000-66360000	HiC	NA	intra	2.30042e-15
rs3741363;rs2276138;rs12804382	Giusti-Rodriguez_et_al_2019	Fetal_Cortex	11:66450000-66460000	11:66470000-66480000	HiC	NA	intra	8.0617e-22
rs3741363;rs2276138;rs12804382	Giusti-Rodriguez_et_al_2019	Fetal_Cortex	11:66450000-66460000	11:66610000-66620000	HiC	ENSG00000173653	intra	2.22053e-11
rs3741363;rs2276138;rs12804382	Giusti-Rodriguez_et_al_2019	Fetal_Cortex	11:66450000-66460000	11:66300000-66310000	HiC	NA	intra	8.91048e-19
rs3741363;rs2276138;rs12804382	Giusti-Rodriguez_et_al_2019	Fetal_Cortex	11:66450000-66460000	11:66340000-66350000	HiC	NA	intra	6.96491e-39
rs3741363;rs2276138;rs12804382	Giusti-Rodriguez_et_al_2019	Fetal_Cortex	11:66450000-66460000	11:66350000-66360000	HiC	NA	intra	3.91349e-13
rs3741363;rs2276138;rs12804382	Giusti-Rodriguez_et_al_2019	Fetal_Cortex	11:66450000-66460000	11:66370000-66380000	HiC	NA	intra	5.26544e-26
rs3741363;rs2276138;rs12804382	PsychENCODE	Promoter_anchored_loops	11:66450000-66460000	11:66350000-66360000	HiC	NA	intra	.
rs3741363;rs2276138;rs12804382	PsychENCODE	Promoter_anchored_loops	11:66450000-66460000	11:66370000-66380000	HiC	NA	intra	.
rs3741363;rs2276138;rs12804382	PsychENCODE	Promoter_anchored_loops	11:66450000-66460000	11:66620000-66630000	HiC	ENSG00000173621	intra	.
rs3741363;rs2276138;rs12804382	PsychENCODE	Promoter_anchored_loops	11:66450000-66460000	11:67260000-67270000	HiC	NA	intra	.
rs12805133	PsychENCODE	Promoter_anchored_loops	11:66480000-66490000	11:65910000-65920000	HiC	NA	intra	.
rs12805133	PsychENCODE	Promoter_anchored_loops	11:66480000-66490000	11:66170000-66180000	HiC	NA	intra	.
rs12805133	PsychENCODE	Promoter_anchored_loops	11:66480000-66490000	11:66740000-66750000	HiC	ENSG00000173237	intra	.
rs12805133	PsychENCODE	Promoter_anchored_loops	11:66480000-66490000	11:67070000-67080000	HiC	ENSG00000172830	intra	.
rs78695702	Giusti-Rodriguez_et_al_2019	Fetal_Cortex	13:97330000-97340000	13:96740000-96750000	HiC	ENSG00000185352	intra	1.08137e-19
rs78695702	PsychENCODE	Promoter_anchored_loops	13:97330000-97340000	13:96660000-96670000	HiC	NA	intra	.
rs118007227;rs147961006;rs7999043	GSE87112	Neural_Progenitor_Cell	13:97360001-97400000	13:96720001-96760000	HiC	ENSG00000185352	intra	8.31657e-08
rs118007227;rs147961006;rs7999043	GSE87112	Neural_Progenitor_Cell	13:97360001-97400000	13:96880001-96920000	HiC	NA	intra	3.45811e-07
rs118007227;rs147961006;rs7999043	PsychENCODE	Promoter_anchored_loops	13:97370000-97380000	13:96690000-96700000	HiC	NA	intra	.
rs11160697;rs541129243;rs12434650;rs72702772	Giusti-Rodriguez_et_al_2019	Adult_Cortex	14:103230000-103240000	14:103410000-103420000	HiC	NA	intra	6.52327e-17
rs11160697;rs541129243;rs12434650;rs72702772	Giusti-Rodriguez_et_al_2019	Adult_Cortex	14:103230000-103240000	14:103460000-103470000	HiC	NA	intra	2.40374e-23
rs11160697;rs541129243;rs12434650;rs72702772	Giusti-Rodriguez_et_al_2019	Adult_Cortex	14:103230000-103240000	14:103470000-103480000	HiC	NA	intra	6.23749e-22
rs11160697;rs541129243;rs12434650;rs72702772	Giusti-Rodriguez_et_al_2019	Adult_Cortex	14:103230000-103240000	14:103480000-103490000	HiC	NA	intra	2.26252e-21
rs11160697;rs541129243;rs12434650;rs72702772	Giusti-Rodriguez_et_al_2019	Adult_Cortex	14:103230000-103240000	14:103850000-103860000	HiC	ENSG00000075413	intra	1.88905e-12
rs11160697;rs541129243;rs12434650;rs72702772	Giusti-Rodriguez_et_al_2019	Adult_Cortex	14:103230000-103240000	14:103980000-103990000	HiC	ENSG00000166165	intra	5.10779e-12
rs11160697;rs541129243;rs12434650;rs72702772	Giusti-Rodriguez_et_al_2019	Adult_Cortex	14:103230000-103240000	14:102910000-102920000	HiC	NA	intra	2.08038e-16
rs11160697;rs541129243;rs12434650;rs72702772	Giusti-Rodriguez_et_al_2019	Adult_Cortex	14:103230000-103240000	14:102970000-102980000	HiC	ENSG00000156381	intra	3.39124e-25
rs11160697;rs541129243;rs12434650;rs72702772	Giusti-Rodriguez_et_al_2019	Adult_Cortex	14:103230000-103240000	14:102980000-102990000	HiC	NA	intra	1.46148e-46
rs11160697;rs541129243;rs12434650;rs72702772	Giusti-Rodriguez_et_al_2019	Adult_Cortex	14:103230000-103240000	14:102990000-103000000	HiC	NA	intra	6.56409e-14
rs11160697;rs541129243;rs12434650;rs72702772	Giusti-Rodriguez_et_al_2019	Adult_Cortex	14:103230000-103240000	14:103160000-103170000	HiC	NA	intra	2.75513e-37
rs11160697;rs541129243;rs12434650;rs72702772	Giusti-Rodriguez_et_al_2019	Fetal_Cortex	14:103230000-103240000	14:103310000-103320000	HiC	NA	intra	6.85171e-13
rs11160697;rs541129243;rs12434650;rs72702772	Giusti-Rodriguez_et_al_2019	Fetal_Cortex	14:103230000-103240000	14:102980000-102990000	HiC	NA	intra	4.31223e-12
rs11160697;rs541129243;rs12434650;rs72702772	Giusti-Rodriguez_et_al_2019	Fetal_Cortex	14:103230000-103240000	14:103160000-103170000	HiC	NA	intra	2.40864e-22
rs7140494;rs28483070;rs56330734;rs56083744;rs11846158;rs7152791;rs2180393;rs60088503;rs7156191;rs7147531	PsychENCODE	Promoter_anchored_loops	14:103290000-103300000	14:103090000-103100000	HiC	NA	intra	.
rs10133709;rs573617232;rs8021860;rs72704712;rs57613851;rs8016689	Giusti-Rodriguez_et_al_2019	Fetal_Cortex	14:103310000-103320000	14:103230000-103240000	HiC	NA	intra	6.85171e-13
14:103320048:A:T;14:103320048:G:T;rs8017180;rs2092973;rs2103928;rs8003422;rs10131869;rs2103929;rs7151954;rs7153002;rs7154352;rs59845933;rs34436763;rs8013266;rs8022110;rs7145509	PsychENCODE	Promoter_anchored_loops	14:103320000-103330000	14:102710000-102720000	HiC	NA	intra	.
14:103320048:A:T;14:103320048:G:T;rs8017180;rs2092973;rs2103928;rs8003422;rs10131869;rs2103929;rs7151954;rs7153002;rs7154352;rs59845933;rs34436763;rs8013266;rs8022110;rs7145509	PsychENCODE	Promoter_anchored_loops	14:103320000-103330000	14:103680000-103690000	HiC	NA	intra	.
14:103320048:A:T;14:103320048:G:T;rs8017180;rs2092973;rs2103928;rs8003422;rs10131869;rs2103929;rs7151954;rs7153002;rs7154352;rs59845933;rs34436763;rs8013266;rs8022110;rs7145509	PsychENCODE	Promoter_anchored_loops	14:103320000-103330000	14:103690000-103700000	HiC	NA	intra	.
14:103320048:A:T;14:103320048:G:T;rs8017180;rs2092973;rs2103928;rs8003422;rs10131869;rs2103929;rs7151954;rs7153002;rs7154352;rs59845933;rs34436763;rs8013266;rs8022110;rs7145509	PsychENCODE	Promoter_anchored_loops	14:103320000-103330000	14:103740000-103750000	HiC	NA	intra	.
14:103320048:A:T;14:103320048:G:T;rs8017180;rs2092973;rs2103928;rs8003422;rs10131869;rs2103929;rs7151954;rs7153002;rs7154352;rs59845933;rs34436763;rs8013266;rs8022110;rs7145509	PsychENCODE	Promoter_anchored_loops	14:103320000-103330000	14:102470000-102480000	HiC	NA	intra	.
14:103320048:A:T;14:103320048:G:T;rs8017180;rs2092973;rs2103928;rs8003422;rs10131869;rs2103929;rs7151954;rs7153002;rs7154352;rs59845933;rs34436763;rs8013266;rs8022110;rs7145509	PsychENCODE	Promoter_anchored_loops	14:103320000-103330000	14:102710000-102720000	HiC	NA	intra	.
14:103320048:A:T;14:103320048:G:T;rs8017180;rs2092973;rs2103928;rs8003422;rs10131869;rs2103929;rs7151954;rs7153002;rs7154352;rs59845933;rs34436763;rs8013266;rs8022110;rs7145509	PsychENCODE	Promoter_anchored_loops	14:103320000-103330000	14:103040000-103050000	HiC	NA	intra	.
14:103320048:A:T;14:103320048:G:T;rs8017180;rs2092973;rs2103928;rs8003422;rs10131869;rs2103929;rs7151954;rs7153002;rs7154352;rs59845933;rs34436763;rs8013266;rs8022110;rs7145509	PsychENCODE	Promoter_anchored_loops	14:103320000-103330000	14:103680000-103690000	HiC	NA	intra	.
14:103320048:A:T;14:103320048:G:T;rs8017180;rs2092973;rs2103928;rs8003422;rs10131869;rs2103929;rs7151954;rs7153002;rs7154352;rs59845933;rs34436763;rs8013266;rs8022110;rs7145509	PsychENCODE	Promoter_anchored_loops	14:103320000-103330000	14:103690000-103700000	HiC	NA	intra	.
14:103320048:A:T;14:103320048:G:T;rs8017180;rs2092973;rs2103928;rs8003422;rs10131869;rs2103929;rs7151954;rs7153002;rs7154352;rs59845933;rs34436763;rs8013266;rs8022110;rs7145509	PsychENCODE	Promoter_anchored_loops	14:103320000-103330000	14:103740000-103750000	HiC	NA	intra	.
rs6575932;rs12588749;rs10144464;rs538121314;rs7158901;rs28372031;rs8004192;rs2295402;14:103339036:C:CT;14:103339036:C:CTTTT	PsychENCODE	Promoter_anchored_loops	14:103330000-103340000	14:104010000-104020000	HiC	NA	intra	.
rs555242734;rs538361333;rs941589;rs1131877;rs9324052;rs66666997;rs10149939;rs6575933;rs7143563;rs7154305;rs12588339	PsychENCODE	Promoter_anchored_loops	14:103340000-103350000	14:103160000-103170000	HiC	NA	intra	.
rs555242734;rs538361333;rs941589;rs1131877;rs9324052;rs66666997;rs10149939;rs6575933;rs7143563;rs7154305;rs12588339	PsychENCODE	Promoter_anchored_loops	14:103340000-103350000	14:102920000-102930000	HiC	NA	intra	.
rs555242734;rs538361333;rs941589;rs1131877;rs9324052;rs66666997;rs10149939;rs6575933;rs7143563;rs7154305;rs12588339	PsychENCODE	Promoter_anchored_loops	14:103340000-103350000	14:103160000-103170000	HiC	NA	intra	.
rs555242734;rs538361333;rs941589;rs1131877;rs9324052;rs66666997;rs10149939;rs6575933;rs7143563;rs7154305;rs12588339	PsychENCODE	Promoter_anchored_loops	14:103340000-103350000	14:103380000-103390000	HiC	ENSG00000166126	intra	.
rs12590238;rs7157267;rs3783384;rs72704726;rs11160705;rs72704727;rs10148367;rs2273393;rs72704731;rs8008502;rs12588538	PsychENCODE	Promoter_anchored_loops	14:103350000-103360000	14:103080000-103090000	HiC	NA	intra	.
rs12588538;rs4243736;rs11160706;rs57521303;rs4906269;rs4906270;rs7155889;rs7156339;rs3783385;rs3783386	PsychENCODE	Promoter_anchored_loops	14:103360000-103370000	14:102990000-103000000	HiC	NA	intra	.
rs12588538;rs4243736;rs11160706;rs57521303;rs4906269;rs4906270;rs7155889;rs7156339;rs3783385;rs3783386	PsychENCODE	Promoter_anchored_loops	14:103360000-103370000	14:102990000-103000000	HiC	NA	intra	.
rs12588538;rs4243736;rs11160706;rs57521303;rs4906269;rs4906270;rs7155889;rs7156339;rs3783385;rs3783386	PsychENCODE	Promoter_anchored_loops	14:103360000-103370000	14:103170000-103180000	HiC	NA	intra	.
rs12588538;rs4243736;rs11160706;rs57521303;rs4906269;rs4906270;rs7155889;rs7156339;rs3783385;rs3783386	PsychENCODE	Promoter_anchored_loops	14:103360000-103370000	14:103240000-103250000	HiC	ENSG00000131323	intra	.
rs10132977;rs9671376;rs2092971;rs559308887;rs72704737;rs4906272;rs10133111;rs11552464;rs11629241	PsychENCODE	Promoter_anchored_loops	14:103370000-103380000	14:102940000-102950000	HiC	NA	intra	.
rs10132977;rs9671376;rs2092971;rs559308887;rs72704737;rs4906272;rs10133111;rs11552464;rs11629241	PsychENCODE	Promoter_anchored_loops	14:103370000-103380000	14:103070000-103080000	HiC	NA	intra	.
rs7147331;rs76327888;rs72704741;rs2224234;rs60658776;rs111476533;rs11850915;rs58472533;rs4906274;rs4906275	PsychENCODE	Promoter_anchored_loops	14:103380000-103390000	14:102940000-102950000	HiC	NA	intra	.
rs7147331;rs76327888;rs72704741;rs2224234;rs60658776;rs111476533;rs11850915;rs58472533;rs4906274;rs4906275	PsychENCODE	Promoter_anchored_loops	14:103380000-103390000	14:103070000-103080000	HiC	NA	intra	.
rs7147331;rs76327888;rs72704741;rs2224234;rs60658776;rs111476533;rs11850915;rs58472533;rs4906274;rs4906275	PsychENCODE	Promoter_anchored_loops	14:103380000-103390000	14:103340000-103350000	HiC	NA	intra	.
rs144910307;rs4776292;rs11071874;rs62009953	GSE87112	Neural_Progenitor_Cell	15:66480001-66520000	15:66200001-66240000	HiC	NA	intra	5.25235e-08
rs74658017;rs11633990;rs35377947;rs11631757;rs34026282;rs7164024;rs62011685;rs4776768	PsychENCODE	Promoter_anchored_loops	15:66520000-66530000	15:65520000-65530000	HiC	NA	intra	.
rs74658017;rs11633990;rs35377947;rs11631757;rs34026282;rs7164024;rs62011685;rs4776768	PsychENCODE	Promoter_anchored_loops	15:66520000-66530000	15:65850000-65860000	HiC	NA	intra	.
rs74658017;rs11633990;rs35377947;rs11631757;rs34026282;rs7164024;rs62011685;rs4776768	PsychENCODE	Promoter_anchored_loops	15:66520000-66530000	15:66100000-66110000	HiC	NA	intra	.
rs74658017;rs11633990;rs35377947;rs11631757;rs34026282;rs7164024;rs62011685;rs4776768	PsychENCODE	Promoter_anchored_loops	15:66520000-66530000	15:65520000-65530000	HiC	NA	intra	.
rs74658017;rs11633990;rs35377947;rs11631757;rs34026282;rs7164024;rs62011685;rs4776768	PsychENCODE	Promoter_anchored_loops	15:66520000-66530000	15:65850000-65860000	HiC	NA	intra	.
rs74658017;rs11633990;rs35377947;rs11631757;rs34026282;rs7164024;rs62011685;rs4776768	PsychENCODE	Promoter_anchored_loops	15:66520000-66530000	15:66040000-66050000	HiC	NA	intra	.
rs74658017;rs11633990;rs35377947;rs11631757;rs34026282;rs7164024;rs62011685;rs4776768	PsychENCODE	Promoter_anchored_loops	15:66520000-66530000	15:66100000-66110000	HiC	NA	intra	.
rs74658017;rs11633990;rs35377947;rs11631757;rs34026282;rs7164024;rs62011685;rs4776768	PsychENCODE	Promoter_anchored_loops	15:66520000-66530000	15:66260000-66270000	HiC	NA	intra	.
rs74658017;rs11633990;rs35377947;rs11631757;rs34026282;rs7164024;rs62011685;rs4776768	PsychENCODE	Promoter_anchored_loops	15:66520000-66530000	15:67050000-67060000	HiC	NA	intra	.
rs74658017;rs11633990;rs35377947;rs11631757;rs34026282;rs7164024;rs62011685;rs4776768;rs11632654	GSE87112	Neural_Progenitor_Cell	15:66520001-66560000	15:66200001-66240000	HiC	NA	intra	1.92092e-07
rs112024034;rs8093033;rs11873827	GSE87112	Neural_Progenitor_Cell	18:39240001-39280000	18:39280001-39320000	HiC	NA	intra	7.31955e-08
rs112024034;rs8093033;rs11873827	GSE87112	Neural_Progenitor_Cell	18:39240001-39280000	18:36360001-36400000	HiC	NA	intra	2.85589e-08
rs112024034;rs8093033;rs11873827	GSE87112	Neural_Progenitor_Cell	18:39240001-39280000	18:36600001-36640000	HiC	NA	intra	9.51951e-08
rs112024034;rs8093033;rs11873827	GSE87112	Neural_Progenitor_Cell	18:39240001-39280000	18:38040001-38080000	HiC	NA	intra	2.38473e-07
rs7234764;rs28698233;rs11876458;rs57308985;rs6507431;rs8099746;rs67050670;rs534731961;rs8083506;rs7242858;rs1368834;rs4890355;rs4890356;rs4890357;rs56960323;rs139383829;rs8082809;rs4267411;rs2217731;rs112226573;rs8092630;rs8096183;rs57079373;rs6650667;rs6650668;rs8085338;rs11877516;rs11877563;rs11407780;rs1897743;rs983294;rs10083996;rs67582908;rs16975246;rs58588773;rs11875397	GSE87112	Neural_Progenitor_Cell	18:39280001-39320000	18:37840001-37880000	HiC	NA	intra	1.00229e-11
rs7234764;rs28698233;rs11876458;rs57308985;rs6507431;rs8099746;rs67050670;rs534731961;rs8083506;rs7242858;rs1368834;rs4890355;rs4890356;rs4890357;rs56960323;rs139383829;rs8082809;rs4267411;rs2217731;rs112226573;rs8092630;rs8096183;rs57079373;rs6650667;rs6650668;rs8085338;rs11877516;rs11877563;rs11407780;rs1897743;rs983294;rs10083996;rs67582908;rs16975246;rs58588773;rs11875397	GSE87112	Neural_Progenitor_Cell	18:39280001-39320000	18:38480001-38520000	HiC	NA	intra	5.3183e-08
rs7234764;rs28698233;rs11876458;rs57308985;rs6507431;rs8099746;rs67050670;rs534731961;rs8083506;rs7242858;rs1368834;rs4890355;rs4890356;rs4890357;rs56960323;rs139383829;rs8082809;rs4267411;rs2217731;rs112226573;rs8092630;rs8096183;rs57079373;rs6650667;rs6650668;rs8085338;rs11877516;rs11877563;rs11407780;rs1897743;rs983294;rs10083996;rs67582908;rs16975246;rs58588773;rs11875397	GSE87112	Neural_Progenitor_Cell	18:39280001-39320000	18:39040001-39080000	HiC	NA	intra	8.65413e-10
rs7234764;rs28698233;rs11876458;rs57308985;rs6507431;rs8099746;rs67050670;rs534731961;rs8083506;rs7242858;rs1368834;rs4890355;rs4890356;rs4890357;rs56960323;rs139383829;rs8082809;rs4267411;rs2217731;rs112226573;rs8092630;rs8096183;rs57079373;rs6650667;rs6650668;rs8085338;rs11877516;rs11877563;rs11407780;rs1897743;rs983294;rs10083996;rs67582908;rs16975246;rs58588773;rs11875397	GSE87112	Neural_Progenitor_Cell	18:39280001-39320000	18:39120001-39160000	HiC	NA	intra	9.60375e-08
rs7234764;rs28698233;rs11876458;rs57308985;rs6507431;rs8099746;rs67050670;rs534731961;rs8083506;rs7242858;rs1368834;rs4890355;rs4890356;rs4890357;rs56960323;rs139383829;rs8082809;rs4267411;rs2217731;rs112226573;rs8092630;rs8096183;rs57079373;rs6650667;rs6650668;rs8085338;rs11877516;rs11877563;rs11407780;rs1897743;rs983294;rs10083996;rs67582908;rs16975246;rs58588773;rs11875397	GSE87112	Neural_Progenitor_Cell	18:39280001-39320000	18:39240001-39280000	HiC	NA	intra	7.31955e-08
rs7510795;rs7510754;rs9627391;rs7511013;22:46449891:A:G;22:46449891:C:G	Giusti-Rodriguez_et_al_2019	Adult_Cortex	22:46440000-46450000	22:46470000-46480000	HiC	NA	intra	1.74802e-37
rs7510795;rs7510754;rs9627391;rs7511013;22:46449891:A:G;22:46449891:C:G	PsychENCODE	Promoter_anchored_loops	22:46440000-46450000	22:46470000-46480000	HiC	NA	intra	.
rs7510795;rs7510754;rs9627391;rs7511013;22:46449891:A:G;22:46449891:C:G	PsychENCODE	Promoter_anchored_loops	22:46440000-46450000	22:46480000-46490000	HiC	NA	intra	.
rs7510795;rs7510754;rs9627391;rs7511013;22:46449891:A:G;22:46449891:C:G	PsychENCODE	Promoter_anchored_loops	22:46440000-46450000	22:46490000-46500000	HiC	NA	intra	.
rs7510795;rs7510754;rs9627391;rs7511013;22:46449891:A:G;22:46449891:C:G	PsychENCODE	Promoter_anchored_loops	22:46440000-46450000	22:47120000-47130000	HiC	NA	intra	.
rs7510795;rs7510754;rs9627391;rs7511013;22:46449891:A:G;22:46449891:C:G	PsychENCODE	Promoter_anchored_loops	22:46440000-46450000	22:47130000-47140000	HiC	ENSG00000100422	intra	.
rs7510795;rs7510754;rs9627391;rs7511013;22:46449891:A:G;22:46449891:C:G	PsychENCODE	Promoter_anchored_loops	22:46440000-46450000	22:46460000-46470000	HiC	NA	intra	.
rs7510795;rs7510754;rs9627391;rs7511013;22:46449891:A:G;22:46449891:C:G	PsychENCODE	Promoter_anchored_loops	22:46440000-46450000	22:46470000-46480000	HiC	NA	intra	.
rs7510795;rs7510754;rs9627391;rs7511013;22:46449891:A:G;22:46449891:C:G	PsychENCODE	Promoter_anchored_loops	22:46440000-46450000	22:46480000-46490000	HiC	NA	intra	.
rs7510795;rs7510754;rs9627391;rs7511013;22:46449891:A:G;22:46449891:C:G	PsychENCODE	Promoter_anchored_loops	22:46440000-46450000	22:46490000-46500000	HiC	NA	intra	.
rs7510795;rs7510754;rs9627391;rs7511013;22:46449891:A:G;22:46449891:C:G	PsychENCODE	Promoter_anchored_loops	22:46440000-46450000	22:46500000-46510000	HiC	NA	intra	.
rs7510795;rs7510754;rs9627391;rs7511013;22:46449891:A:G;22:46449891:C:G	PsychENCODE	Promoter_anchored_loops	22:46440000-46450000	22:47120000-47130000	HiC	NA	intra	.
rs9627391;rs7511013	PsychENCODE	EP_links_oneway	22:46446837-46447184	22:46469000-46471000	EP	NA	intra	.
rs9627391;rs7511013	PsychENCODE	EP_links_oneway	22:46446837-46447184	22:46479000-46481000	EP	NA	intra	.
rs9627391;rs7511013	PsychENCODE	EP_links_oneway	22:46446837-46447184	22:46479000-46481000	EP	NA	intra	.
rs9627391;rs7511013	PsychENCODE	EP_links_oneway	22:46446837-46447184	22:47129000-47131000	EP	NA	intra	.
rs12484609;rs34872090;rs7289457;rs62228096;rs7292297;rs6417773;rs7291412;rs7291443	Giusti-Rodriguez_et_al_2019	Adult_Cortex	22:46450000-46460000	22:46470000-46480000	HiC	NA	intra	5.72401e-35
rs12484609;rs34872090;rs7289457;rs62228096;rs7292297;rs6417773;rs7291412;rs7291443	Giusti-Rodriguez_et_al_2019	Adult_Cortex	22:46450000-46460000	22:46400000-46410000	HiC	NA	intra	1.16964e-12
rs12484609;rs34872090;rs7289457;rs62228096;rs7292297;rs6417773;rs7291412;rs7291443	Giusti-Rodriguez_et_al_2019	Fetal_Cortex	22:46450000-46460000	22:46470000-46480000	HiC	NA	intra	1.47254e-28
rs12484609;rs34872090;rs7289457;rs62228096;rs7292297;rs6417773;rs7291412;rs7291443	PsychENCODE	Promoter_anchored_loops	22:46450000-46460000	22:46490000-46500000	HiC	NA	intra	.
