# Supplementary material for: Integrative analysis of genome-wide association studies identifies novel loci associated with neuropsychiatric disorders
Source: Transl Psychiatry. 2021 Jan 21;11:69. doi: 10.1038/s41398-020-01195-5 (PMC7820351; doi:10.1038/s41398-020-01195-5)
Supplement: Supplementary file 11 — Supplementary Table 11 [file 41398_2020_1195_MOESM11_ESM.xlsx]

## Sheet: Notes
Supplementary Table 11-1.Significant results for ADHD loci in gene-set enrichment analyses.
Supplementary Table 11-2.Significant results for ASD loci in gene-set enrichment analyses.
Supplementary Table 11-3.Significant results for BIP loci in gene-set enrichment analyses.
Supplementary Table 11-4.Significant results for MDD loci in gene-set enrichment analyses.
Supplementary Table 11-5.Significant results for SCZ loci in gene-set enrichment analyses.
Gene Set	the name of gene sets obetained from MsigDB
N genes	the number of significant genes overlap with the gene set
Beta	the regression coefficient
Beta STD	the semi-standardized regression coefficient
SE	the standard error of the regression coefficient
P	p-value
Pbon	Bonferroni correction p-value

## Sheet: ADHD
Supplementary Table 11-1.Significant results for ADHD loci in gene-set enrichment analyses.
Gene Set	N genes	Beta	Beta STD	SE	P	Pbon
Curated_gene_sets:reactome_mecp2_regulates_transcription_factors	4	2.9662	0.04384	0.58328	1.854e-07	0.00287055
GO_cc:go_postsynaptic_density_membrane	72	0.51958	0.032519	0.1066	5.5204e-07	0.00854668
GO_cc:go_intrinsic_component_of_postsynaptic_density_membrane	53	0.59803	0.03213	0.1284	1.6133e-06	0.0249755

## Sheet: ASD
Supplementary Table 11-2.Significant results for ASD loci in gene-set enrichment analyses.
Gene Set	N genes	Beta	Beta STD	SE	P	Pbon
GO_cc:go_postsynaptic_membrane	298	0.27975	0.035399	0.054706	1.5977e-07	0.00247372
GO_cc:go_neuron_part	1596	0.11667	0.032913	0.023056	2.1137e-07	0.00327243
GO_cc:go_synapse	1093	0.13461	0.031893	0.02764	5.6323e-07	0.00871936
GO_cc:go_postsynapse	570	0.18385	0.031932	0.037872	6.0863e-07	0.00942159
GO_cc:go_neuron_to_neuron_synapse	322	0.23774	0.03125	0.049296	7.146e-07	0.0110613
GO_cc:go_synaptic_membrane	399	0.21055	0.030742	0.045842	2.2024e-06	0.0340887
GO_bp:go_synaptic_signaling	667	0.15537	0.029111	0.03407	2.5712e-06	0.0397945

## Sheet: BIP
Supplementary Table 11-3.Significant results for BIP loci in gene-set enrichment analyses.
Gene Set	N genes	Beta	Beta STD	SE	P	Pbon
GO_cc:go_neuron_part	1596	0.16025	0.045204	0.025747	2.4832e-10	3.84474e-06
GO_cc:go_neuron_projection	1210	0.15582	0.038713	0.029151	4.572e-08	0.000707837
GO_cc:go_postsynaptic_membrane	298	0.31817	0.04026	0.061112	9.7506e-08	0.00150949
GO_bp:go_membrane_depolarization_during_av_node_cell_action_potential	5	2.6278	0.043421	0.51266	1.498e-07	0.0023189
GO_bp:go_regulation_of_neuron_differentiation	597	0.21025	0.037342	0.041498	2.0485e-07	0.00317087
GO_cc:go_synaptic_membrane	399	0.25576	0.037343	0.051204	2.9739e-07	0.004603
GO_mf:go_voltage_gated_calcium_channel_activity_involved_in_cardiac_muscle_cell_action_potential	5	2.505	0.041392	0.51665	6.2762e-07	0.00971367
GO_cc:go_somatodendritic_compartment	762	0.1734	0.034633	0.036198	8.3944e-07	0.0129912
GO_bp:go_neurogenesis	1481	0.12808	0.034923	0.026823	9.067e-07	0.0140312
GO_bp:go_neuron_differentiation	1246	0.13838	0.03485	0.029095	9.9578e-07	0.0154087
GO_cc:go_synapse_part	874	0.16203	0.034548	0.03411	1.0237e-06	0.0158397
GO_cc:go_postsynapse	570	0.19356	0.033617	0.04231	2.4016e-06	0.0371576

## Sheet: MDD
Supplementary Table 11-4.Significant results for MDD loci in gene-set enrichment analyses.
Gene Set	N genes	Beta	Beta STD	SE	P	Pbon
GO_cc:go_intrinsic_component_of_postsynaptic_density_membrane	53	0.86354	0.046395	0.14241	6.8008e-10	1.05297e-05
GO_cc:go_postsynaptic_density_membrane	72	0.6626	0.041471	0.11826	1.0714e-08	0.000165874
Curated_gene_sets:reactome_mecp2_regulates_transcription_factors	4	3.5795	0.052903	0.64713	1.6134e-08	0.00024977
GO_cc:go_neuron_to_neuron_synapse	322	0.29969	0.039394	0.055048	2.6409e-08	0.000408811
GO_cc:go_intrinsic_component_of_synaptic_membrane	159	0.44966	0.041722	0.083621	3.8321e-08	0.000593171
GO_cc:go_intrinsic_component_of_postsynaptic_specialization_membrane	74	0.65145	0.041333	0.12174	4.4248e-08	0.000684871
GO_cc:go_postsynaptic_specialization_membrane	96	0.52075	0.03761	0.10361	2.5272e-07	0.00391135
GO_cc:go_intrinsic_component_of_postsynaptic_membrane	117	0.49053	0.039088	0.097782	2.6577e-07	0.00411306
GO_bp:go_branching_morphogenesis_of_a_nerve	10	1.6963	0.039634	0.34638	4.9036e-07	0.00758832
GO_cc:go_gaba_ergic_synapse	66	0.60992	0.036554	0.12495	5.3237e-07	0.00823789

## Sheet: SCZ
Supplementary Table 11-5.Significant results for SCZ loci in gene-set enrichment analyses.
Gene Set	N genes	Beta	Beta STD	SE	P	Pbon
GO_cc:go_neuron_part	1596	0.18128	0.051136	0.026671	5.5382e-12	8.5748e-08
GO_cc:go_neuron_projection	1210	0.18737	0.046551	0.030197	2.8014e-10	4.33713e-06
GO_cc:go_postsynaptic_membrane	298	0.37566	0.047536	0.063306	1.5071e-09	2.33314e-05
GO_cc:go_somatodendritic_compartment	762	0.21881	0.043701	0.037495	2.7292e-09	4.2248e-05
GO_cc:go_synaptic_membrane	399	0.29381	0.042899	0.053047	1.5466e-08	0.000239398
GO_bp:go_membrane_depolarization_during_av_node_cell_action_potential	5	2.8991	0.047903	0.53116	2.4428e-08	0.000378097
GO_cc:go_postsynapse	570	0.23034	0.040005	0.043831	7.4931e-08	0.00115971
GO_cc:go_axon	565	0.22396	0.038731	0.04342	1.2629e-07	0.00195446
GO_cc:go_neuron_to_neuron_synapse	322	0.28937	0.038037	0.057057	1.9948e-07	0.00308695
GO_cc:go_synapse_part	874	0.17803	0.037959	0.03534	2.3818e-07	0.0036856
GO_cc:go_synapse	1093	0.1552	0.036773	0.031994	6.1984e-07	0.00959078
GO_cc:go_dendritic_tree	550	0.21136	0.03608	0.043773	6.94e-07	0.0107376
GO_bp:go_regulation_of_neuron_differentiation	597	0.20544	0.036488	0.043003	8.9594e-07	0.0138611
Curated_gene_sets:nikolsky_breast_cancer_16q24_amplicon	50	1.2041	0.062839	0.25253	9.382e-07	0.014514
GO_cc:go_cell_body	518	0.20427	0.033871	0.044666	2.4174e-06	0.0373948
