# Supplementary material for: Integrative analysis of genome-wide association studies identifies novel loci associated with neuropsychiatric disorders
Source: Transl Psychiatry. 2021 Jan 21;11:69. doi: 10.1038/s41398-020-01195-5 (PMC7820351; doi:10.1038/s41398-020-01195-5)
Supplement: Supplementary file 12 — Supplementary Table 12 [file 41398_2020_1195_MOESM12_ESM.xlsx]

## Sheet: Supplementary Table 12
Supplementary Table 12. Heritability of five neuropsychiatric diseases estimated from family-based and population-based samples.
Disease	Reference	Sample	Heritability	Description	PMID
ADHD	Genetics of attention deficit hyperactivity disorder	37 twin studies of ADHD	0.74	The mean heritability across 37 twin studies of ADHD or measures of inattentiveness and hyperactivity is 74%	29892054
ASD	The Heritability of Autism Spectrum Disorder	The study included 37 570 twin pairs, 2 642 064 full sibling pairs, and 432 281 maternal and 445 531 paternal half-sibling pairs. Of these, 14 516 children were diagnosed with ASD	0.83	The best-fitting model included only additive genetic and nonshared environmental parameters	28973605
			0.69	Model including additive and nonadditive genetic, shared and nonshared environmental parameters
			0.87	Only twins
BIP	The Heritability of Bipolar Affective Disorder and the Genetic Relationship to Unipolar Depression	Sixty-seven twin pairs, 30 monozygotic and 37 dizygotic, in which the proband had BPD were ascertained, and lifetime diagnoses were made using DSM-IV criteria.	0.85	Using narrow concordance	12742871
			0.89	Using broad concordance
	Heritability of bipolar spectrum disorders. Unity or heterogeneity?	A sample consisting of same-sexed mono (MZ)- and dizygotic (DZ) twins were identified using hospital and outpatient registers (N = 303). DSM-III-R criteria were assessed by personal interviews.	0.73	Biopolar I	17692389
			0.58	Biopolar II
			0.77	Biopolar I or Bioplar II
	Evaluating the Impact of Nonrandom Mating:Psychiatric Outcomes Among the Offspring ofPairs Diagnosed With Schizophrenia and BipolarDisorde	Participants were all Swedish residents alive or born between 1968 and 2013 (n = 4,255,196 unique pairs and 8,343,951 offspring). Offspring with dual-affected, single-affected, and unaffected parents were followed (1973-2013) for incidence of broad psychiatric disorders.	0.52	Offspring whose father and mother had BIP	31606138
			0.55	Offspring whose mother had BIP
			0.57	Offspring whose father had BIP
MDD	A continuum of genetic liability for minor and major depression	The over 50’s cohort26, 27 contained 1220 twin pairs with complete self-reported depression classifications (non-depressed, minor depression, major depression).	0.46	Within the over 50’s cohort	28509901
		TE cohort 31 contained 2363 twin pairs, with complete lifetime self-reported depression classifications.	0.4	Minor or Major depression
SCZ	Twin Studies of Schizophrenia: From Bow-and-Arrow Concordances to Star Wars Mx and Functional Genomics	1996–1999 Twin Studies of Schizophrenia	0.88	DSM-III-Roperational criteria. The AE model fitted best with a heritability of 88% (95% CI 83, 92), and individual-specific environmental effects of 12% (95% CI 8, 17)	10813800
			0.83	ICD-10 ,the AE model was best-fitting with a heritability of 83% (95% CI 74, 90), and individual- specific environmental effects of 17% (95% CI 10, 26)
	Evaluating the Impact of Nonrandom Mating:Psychiatric Outcomes Among the Offspring ofPairs Diagnosed With Schizophrenia and BipolarDisorde	Participants were all Swedish residents alive or born between 1968 and 2013 (n = 4,255,196 unique pairs and 8,343,951 offspring). Offspring with dual-affected, single-affected, and unaffected parents were followed (1973-2013) for incidence of broad psychiatric disorders.	0.62	Offspring whose father and mother had SCZ	31606138
			0.58	Offspring whose mother had SCZ
			0.59	Offspring whose father had SCZ
