# Supplementary material for: Integrative analysis of genome-wide association studies identifies novel loci associated with neuropsychiatric disorders
Source: Transl Psychiatry. 2021 Jan 21;11:69. doi: 10.1038/s41398-020-01195-5 (PMC7820351; doi:10.1038/s41398-020-01195-5)
Supplement: Supplementary file 13 — Supplementary Table 13 [file 41398_2020_1195_MOESM13_ESM.xlsx]

## Sheet: Notes
Supplementary Table 13-1.Partitioning of h2 by functional annotations for ADHD
Supplementary Table 13-2.Partitioning of h2 by functional annotations for ASD
Supplementary Table 13-3.Partitioning of h2 by functional annotations for BIP
Supplementary Table 13-4.Partitioning of h2 by functional annotations for MDD
Supplementary Table 13-5.Partitioning of h2 by functional annotations for SCZ
Category	the name of category
Prop._SNPs	proportion of input SNPs located in the category
Prop._h2	proportion of heritability
Prop._h2_std_error	standard errors of proportion of heritability
Enrichment	(Prop. heritability) / (Prop. SNPs)
Enrichment_std_error	standard error of proportion of enrichment
Enrichment_p	P value of proportion of enrichment
< Bonferroni_p	whether the enrichment P value is less than threshold based on Bonferroni correction
Coefficient	the regression coefficient
Coefficient_std_error	standard errors of the regression coefficients
Coefficient_z-score	z-score of the regression coefficient
Coefficient_p	the significance of the regression coefficient indicated by the p-value

## Sheet: Supplementary Table 13-1.ADHD
Supplementary Table 13-1.Partitioning of h2 by functional annotations for ADHD
Category	Prop._SNPs	Prop._h2	Prop._h2_std_error	Enrichment	Enrichment_std_error	Enrichment_p	< Bonferroni_p	Coefficient	Coefficient_std_error	Coefficient_z-score	Coefficient_p
Conserved_LindbladToh.bed	0.0256851	0.482794	0.06209	18.7967	2.41735	5.17576e-12	TURE	1.00273e-06	1.44584e-07	6.93528	4.05409e-12
Conserved_LindbladToh.extend.500.bed	0.330412	0.655116	0.0583592	1.98272	0.176625	1.71355e-07	TURE	1.10555e-08	2.00259e-08	0.552063	0.580905
H3K9ac_peaks_Trynka.bed	0.0384595	0.261439	0.055503	6.79777	1.44316	0.000107622	TURE	3.96515e-07	1.1325e-07	3.50125	0.000463076
H3K4me1_Trynka.bed	0.423685	0.693196	0.0774258	1.63611	0.182744	0.000858678	TURE	8.24057e-08	4.14939e-08	1.98597	0.0470364
UTR_3_UCSC.bed	0.0111859	0.0701007	0.0174675	6.26687	1.56156	0.00100517	FALSE	4.68472e-07	1.34264e-07	3.48919	0.000484485
DHS_Trynka.extend.500.bed	0.496042	0.743933	0.0737156	1.49974	0.148608	0.00125079	FALSE	8.88529e-08	3.24014e-08	2.74226	0.00610189
WeakEnhancer_Hoffman.extend.500.bed	0.0887866	0.22364	0.0463496	2.51885	0.522033	0.00481714	FALSE	7.51929e-08	5.59858e-08	1.34307	0.179249
DGF_ENCODE.bed	0.136006	0.39025	0.0940965	2.86936	0.691857	0.00873851	FALSE	2.05036e-07	6.13122e-08	3.34414	0.000825389
FetalDHS_Trynka.extend.500.bed	0.283362	0.496085	0.080832	1.75071	0.285261	0.010166	FALSE	1.60877e-10	4.13353e-08	0.003892	0.996895
Coding_UCSC.bed	0.0142749	0.076565	0.0262656	5.36361	1.83999	0.0199644	FALSE	-8.71774e-08	1.20367e-07	-0.724264	0.468904
H3K9ac_Trynka.bed	0.125413	0.247815	0.0532057	1.97599	0.424245	0.0223562	FALSE	-5.10713e-08	6.10391e-08	-0.836698	0.402762
TSS_Hoffman.bed	0.0178321	0.0858868	0.0306809	4.81641	1.72054	0.0287881	FALSE	2.59313e-07	1.82079e-07	1.42418	0.154394
H3K4me1_peaks_Trynka.bed	0.169823	0.361338	0.093181	2.12774	0.548696	0.0385517	FALSE	2.25112e-08	5.34402e-08	0.421241	0.673579
H3K4me1_Trynka.extend.500.bed	0.605819	0.707963	0.0486501	1.1686	0.0803047	0.0425073	FALSE	-2.54692e-08	3.22361e-08	-0.790083	0.429479
H3K4me3_Trynka.bed	0.133011	0.242119	0.0560177	1.8203	0.421152	0.0518842	FALSE	1.08432e-07	5.99489e-08	1.80873	0.0704923
Transcribed_Hoffman.extend.500.bed	0.762095	0.832716	0.0434216	1.09267	0.0569766	0.106064	FALSE	4.2171e-08	1.85409e-08	2.27449	0.0229364
PromoterFlanking_Hoffman.extend.500.bed	0.0331865	-0.0158931	0.031096	-0.478903	0.937006	0.115226	FALSE	-1.17764e-07	8.06389e-08	-1.46039	0.144183
TSS_Hoffman.extend.500.bed	0.0343534	0.0786776	0.0286667	2.29024	0.834464	0.119902	FALSE	-2.52451e-08	1.07718e-07	-0.234363	0.814703
H3K9ac_Trynka.extend.500.bed	0.229855	0.302074	0.0463231	1.3142	0.201532	0.124261	FALSE	-5.08178e-09	4.05551e-08	-0.125306	0.900282
FetalDHS_Trynka.bed	0.0839308	0.197181	0.0792731	2.34933	0.944505	0.155891	FALSE	1.32468e-07	9.08532e-08	1.45804	0.144829
WeakEnhancer_Hoffman.bed	0.0209872	0.079834	0.0418574	3.80394	1.99443	0.161246	FALSE	5.99535e-08	1.44021e-07	0.416283	0.677203
Intron_UCSC.extend.500.bed	0.396796	0.429768	0.0244139	1.08309	0.0615274	0.178937	FALSE	-6.46099e-08	1.71154e-07	-0.377495	0.705806
Enhancer_Andersson.bed	0.00432768	0.0288288	0.0190019	6.66149	4.39079	0.197259	FALSE	3.66016e-07	2.97799e-07	1.22907	0.219045
Enhancer_Hoffman.extend.500.bed	0.0898451	0.136071	0.036734	1.51451	0.408859	0.209888	FALSE	4.00293e-08	6.00499e-08	0.666601	0.505027
H3K27ac_Hnisz.extend.500.bed	0.420486	0.371842	0.0454397	0.884313	0.108065	0.282172	FALSE	-1.02051e-07	8.11192e-08	-1.25804	0.208378
Promoter_UCSC.extend.500.bed	0.0380627	0.0134078	0.0232591	0.352256	0.611072	0.29076	FALSE	-1.59834e-07	1.56847e-07	-1.01905	0.308181
UTR_5_UCSC.bed	0.00548417	-0.00555589	0.0122522	-1.01308	2.2341	0.366426	FALSE	-2.21944e-07	1.4674e-07	-1.5125	0.130407
H3K4me3_Trynka.extend.500.bed	0.255139	0.212011	0.0494561	0.830963	0.19384	0.379973	FALSE	-7.2547e-08	3.37727e-08	-2.1481	0.031706
CTCF_Hoffman.bed	0.0238662	-0.00787909	0.0390359	-0.330136	1.63562	0.416694	FALSE	-1.37989e-07	1.3625e-07	-1.01276	0.311175
PromoterFlanking_Hoffman.bed	0.00830845	-0.0122835	0.0256904	-1.47843	3.09208	0.426034	FALSE	-9.11759e-08	2.109e-07	-0.432319	0.66551
DHS_peaks_Trynka.bed	0.110583	0.0362766	0.0943373	0.328049	0.853092	0.429976	FALSE	-2.45203e-07	9.94309e-08	-2.46607	0.0136606
UTR_5_UCSC.extend.500.bed	0.0268651	0.0138143	0.0173855	0.51421	0.647142	0.452077	FALSE	5.24299e-09	5.07086e-08	0.103395	0.91765
UTR_3_UCSC.extend.500.bed	0.0264553	0.0405314	0.0192732	1.53207	0.728522	0.465174	FALSE	-1.23951e-07	6.36371e-08	-1.94778	0.0514408
H3K27ac_PGC2.bed	0.268778	0.227139	0.0605839	0.84508	0.225405	0.490064	FALSE	-8.98621e-08	6.07313e-08	-1.47967	0.138962
Transcribed_Hoffman.bed	0.345968	0.291959	0.0777083	0.843891	0.224611	0.490064	FALSE	-3.5503e-08	2.48166e-08	-1.43062	0.15254
CTCF_Hoffman.extend.500.bed	0.0708357	0.0981962	0.0413687	1.38625	0.584009	0.508979	FALSE	7.06074e-08	6.25877e-08	1.12814	0.259263
Coding_UCSC.extend.500.bed	0.0636618	0.0472331	0.0281617	0.741939	0.442364	0.559416	FALSE	-9.7403e-08	4.2774e-08	-2.27716	0.0227769
Enhancer_Hoffman.bed	0.0419892	0.0580251	0.0393992	1.38191	0.938319	0.683753	FALSE	-4.36052e-08	9.92672e-08	-0.439271	0.660465
Repressed_Hoffman.extend.500.bed	0.718511	0.708604	0.0328811	0.986212	0.0457629	0.763444	FALSE	6.17553e-09	2.67598e-08	0.230777	0.817488
SuperEnhancer_Hnisz.bed	0.16721	0.16138	0.0203765	0.965133	0.121862	0.774484	FALSE	-1.13399e-07	2.63862e-07	-0.429767	0.667365
TFBS_ENCODE.bed	0.131228	0.113354	0.0799975	0.863796	0.609606	0.823299	FALSE	-5.58622e-08	6.19725e-08	-0.901404	0.367374
H3K27ac_PGC2.extend.500.bed	0.335206	0.34511	0.0479799	1.02955	0.143135	0.836825	FALSE	4.77061e-08	5.55137e-08	0.859356	0.390144
TFBS_ENCODE.extend.500.bed	0.341215	0.327564	0.073651	0.959993	0.215849	0.852892	FALSE	-2.06468e-08	3.70158e-08	-0.557784	0.576992
Enhancer_Andersson.extend.500.bed	0.0190351	0.0155285	0.0195662	0.815783	1.0279	0.857711	FALSE	-1.36527e-07	8.9189e-08	-1.53076	0.125828
SuperEnhancer_Hnisz.extend.500.bed	0.170383	0.166874	0.0198712	0.979408	0.116627	0.859707	FALSE	9.23389e-08	2.62638e-07	0.351583	0.725151
Promoter_UCSC.bed	0.030656	0.0271915	0.0240907	0.886988	0.785842	0.885674	FALSE	1.31733e-07	1.80319e-07	0.730553	0.465052
H3K27ac_Hnisz.bed	0.389076	0.394228	0.0381162	1.01324	0.0979659	0.892642	FALSE	8.17766e-08	7.92883e-08	1.03138	0.302361
DGF_ENCODE.extend.500.bed	0.53847	0.531095	0.0691738	0.986303	0.128463	0.914918	FALSE	-7.34558e-08	2.81467e-08	-2.60975	0.00906081
Repressed_Hoffman.bed	0.460873	0.453759	0.0869743	0.984563	0.188716	0.934824	FALSE	-1.60964e-08	3.12357e-08	-0.51532	0.606329
H3K4me3_peaks_Trynka.bed	0.0416488	0.0375962	0.0498986	0.902696	1.19808	0.935272	FALSE	-1.817e-07	9.77819e-08	-1.85822	0.0631385
DHS_Trynka.bed	0.166201	0.160912	0.107516	0.968182	0.646907	0.960743	FALSE	-1.00191e-07	8.25691e-08	-1.21342	0.224969
Intron_UCSC.bed	0.387473	0.387192	0.0301535	0.999274	0.0778209	0.992548	FALSE	7.35299e-08	1.7101e-07	0.429975	0.667214
base	1	1	2.07552e-08	1	2.07552e-08	NA		2.11268e-08	1.85593e-08	1.13834	0.254977

## Sheet: Supplementary Table 13-2.ASD
Supplementary Table 13-2.Partitioning of h2 by functional annotations for ASD
Category	Prop._SNPs	Prop._h2	Prop._h2_std_error	Enrichment	Enrichment_std_error	Enrichment_p	< Bonferroni_p	Coefficient	Coefficient_std_error	Coefficient_z-score	Coefficient_p
Conserved_LindbladToh.bed	0.0256851	0.443203	0.061473	17.2553	2.39333	4.3879e-11	TURE	9.04336e-07	1.36149e-07	6.64223	3.08962e-11
Conserved_LindbladToh.extend.500.bed	0.330412	0.624856	0.0637355	1.89114	0.192897	9.56683e-06	TURE	-7.8613e-10	2.24717e-08	-0.0349832	0.972093
H3K4me1_Trynka.extend.500.bed	0.605819	0.80647	0.0463794	1.33121	0.0765565	4.18257e-05	TURE	1.17941e-08	2.95351e-08	0.399326	0.689653
H3K9ac_peaks_Trynka.bed	0.0384595	0.275192	0.0583372	7.15539	1.51685	8.21697e-05	TURE	4.04547e-07	1.08338e-07	3.7341	0.000188385
H3K4me1_Trynka.bed	0.423685	0.699176	0.0807288	1.65023	0.19054	0.0011919	FALSE	4.68301e-08	4.22557e-08	1.10826	0.267751
H3K4me1_peaks_Trynka.bed	0.169823	0.456869	0.0971925	2.69027	0.572318	0.00329826	FALSE	8.82545e-08	5.20174e-08	1.69663	0.0897661
H3K4me3_Trynka.bed	0.133011	0.300372	0.0615134	2.25826	0.46247	0.00835167	FALSE	1.37091e-07	5.70167e-08	2.40439	0.0161994
Repressed_Hoffman.bed	0.460873	0.683579	0.0882798	1.48323	0.191549	0.0111644	FALSE	8.62485e-08	3.07217e-08	2.80742	0.00499408
FetalDHS_Trynka.extend.500.bed	0.283362	0.50948	0.0896034	1.79798	0.316215	0.0142451	FALSE	2.54479e-08	4.28423e-08	0.59399	0.552519
DHS_Trynka.extend.500.bed	0.496042	0.701835	0.08436	1.41487	0.170066	0.0165561	FALSE	2.61702e-08	4.01644e-08	0.651577	0.514674
Intron_UCSC.extend.500.bed	0.396796	0.445187	0.0243619	1.12195	0.0613965	0.0475992	FALSE	-3.05034e-07	1.62101e-07	-1.88175	0.0598701
Transcribed_Hoffman.bed	0.345968	0.203224	0.0724805	0.587407	0.209501	0.0503657	FALSE	-2.67316e-10	2.78857e-08	-0.00958613	0.992351
Repressed_Hoffman.extend.500.bed	0.718511	0.660423	0.0310443	0.919156	0.0432065	0.0675781	FALSE	-4.64054e-08	2.3435e-08	-1.98018	0.0476837
TSS_Hoffman.extend.500.bed	0.0343534	0.087809	0.0293892	2.55605	0.855495	0.0746693	FALSE	-4.40482e-08	1.23233e-07	-0.357438	0.720764
H3K9ac_Trynka.extend.500.bed	0.229855	0.327986	0.0540676	1.42693	0.235225	0.075165	FALSE	1.53556e-08	4.5991e-08	0.333883	0.738468
TSS_Hoffman.bed	0.0178321	0.0757776	0.0333414	4.2495	1.86974	0.0810748	FALSE	1.80934e-07	1.92618e-07	0.93934	0.347556
Coding_UCSC.bed	0.0142749	0.0645326	0.0285589	4.5207	2.00064	0.081608	FALSE	1.21574e-07	1.50308e-07	0.808832	0.418612
Promoter_UCSC.bed	0.030656	0.0873369	0.0328487	2.84894	1.07153	0.0882702	FALSE	4.63353e-07	2.46568e-07	1.87921	0.0602165
TFBS_ENCODE.extend.500.bed	0.341215	0.478151	0.088055	1.40132	0.258063	0.125247	FALSE	3.22163e-08	4.34189e-08	0.741987	0.458095
Intron_UCSC.bed	0.387473	0.431576	0.0293527	1.11382	0.0757541	0.131772	FALSE	3.14303e-07	1.61961e-07	1.94061	0.0523057
Enhancer_Andersson.bed	0.00432768	-0.0237263	0.0186361	-5.48245	4.30626	0.135305	FALSE	-4.44965e-07	3.00179e-07	-1.48233	0.138252
H3K9ac_Trynka.bed	0.125413	0.219556	0.062602	1.75067	0.499168	0.141766	FALSE	-1.14844e-07	6.86712e-08	-1.67237	0.094451
DGF_ENCODE.extend.500.bed	0.53847	0.647461	0.0770708	1.20241	0.143129	0.161471	FALSE	-1.45914e-09	3.04392e-08	-0.0479363	0.961767
UTR_5_UCSC.bed	0.00548417	-0.0144821	0.0147404	-2.64072	2.6878	0.171392	FALSE	-3.15192e-07	1.67939e-07	-1.87683	0.0605417
PromoterFlanking_Hoffman.extend.500.bed	0.0331865	0.076444	0.0344502	2.30347	1.03808	0.213487	FALSE	1.13525e-07	8.67474e-08	1.30869	0.19064
CTCF_Hoffman.bed	0.0238662	-0.0290174	0.044242	-1.21584	1.85375	0.235088	FALSE	-1.333e-07	1.3914e-07	-0.958022	0.338052
Enhancer_Hoffman.extend.500.bed	0.0898451	0.139806	0.0421009	1.55608	0.468594	0.243319	FALSE	8.42635e-09	6.96924e-08	0.120908	0.903764
H3K27ac_Hnisz.bed	0.389076	0.432789	0.037628	1.11235	0.0967111	0.249334	FALSE	8.32108e-08	8.08701e-08	1.02894	0.303506
UTR_3_UCSC.bed	0.0111859	0.0360563	0.0222001	3.22337	1.98465	0.26565	FALSE	1.00341e-07	1.84721e-07	0.543206	0.586988
DHS_peaks_Trynka.bed	0.110583	-0.0189531	0.117181	-0.171393	1.05967	0.267276	FALSE	-1.61235e-07	1.02461e-07	-1.57362	0.115576
PromoterFlanking_Hoffman.bed	0.00830845	-0.0159011	0.0264519	-1.91385	3.18374	0.361491	FALSE	-3.18409e-07	2.16035e-07	-1.47388	0.140515
SuperEnhancer_Hnisz.bed	0.16721	0.187161	0.0224488	1.11932	0.134255	0.377344	FALSE	1.87986e-07	2.42816e-07	0.774193	0.438816
Enhancer_Hoffman.bed	0.0419892	0.0823883	0.0487171	1.96213	1.16023	0.40995	FALSE	1.39524e-08	1.14234e-07	0.122138	0.90279
WeakEnhancer_Hoffman.bed	0.0209872	0.054658	0.0444327	2.60435	2.11714	0.450295	FALSE	8.29964e-08	1.43048e-07	0.580198	0.561781
WeakEnhancer_Hoffman.extend.500.bed	0.0887866	0.122231	0.0533872	1.37669	0.601298	0.535444	FALSE	-2.11076e-08	5.67447e-08	-0.371975	0.709911
UTR_3_UCSC.extend.500.bed	0.0264553	0.0378357	0.0210806	1.43018	0.796838	0.590915	FALSE	-4.42133e-08	7.93511e-08	-0.557185	0.577401
H3K27ac_PGC2.bed	0.268778	0.234132	0.0665729	0.871099	0.247687	0.601483	FALSE	-9.10495e-08	6.38043e-08	-1.42701	0.153576
DHS_Trynka.bed	0.166201	0.102688	0.128584	0.617855	0.773667	0.619533	FALSE	-4.79309e-08	8.6598e-08	-0.553488	0.579929
H3K4me3_peaks_Trynka.bed	0.0416488	0.0723479	0.0632413	1.7371	1.51844	0.62772	FALSE	-1.3287e-07	1.04764e-07	-1.26827	0.2047
DGF_ENCODE.bed	0.136006	0.0793252	0.120215	0.58325	0.883895	0.637405	FALSE	-7.81567e-09	7.2647e-08	-0.107584	0.914326
H3K27ac_PGC2.extend.500.bed	0.335206	0.352975	0.0545586	1.05301	0.162761	0.745741	FALSE	3.71609e-08	5.65246e-08	0.657428	0.510905
FetalDHS_Trynka.bed	0.0839308	0.115248	0.0971872	1.37313	1.15794	0.747628	FALSE	3.54425e-08	9.71457e-08	0.364839	0.715232
H3K27ac_Hnisz.extend.500.bed	0.420486	0.405652	0.0482163	0.96472	0.114668	0.757714	FALSE	-9.90362e-08	8.31687e-08	-1.19079	0.233737
Enhancer_Andersson.extend.500.bed	0.0190351	0.0261478	0.0241225	1.37366	1.26726	0.768937	FALSE	7.68923e-08	1.08691e-07	0.707438	0.479294
CTCF_Hoffman.extend.500.bed	0.0708357	0.0834416	0.0502364	1.17796	0.709196	0.802011	FALSE	5.1468e-08	6.48079e-08	0.794163	0.427101
SuperEnhancer_Hnisz.extend.500.bed	0.170383	0.175313	0.0223637	1.02894	0.131255	0.825899	FALSE	-2.01216e-07	2.40188e-07	-0.837744	0.402175
TFBS_ENCODE.bed	0.131228	0.111526	0.0960182	0.849867	0.731689	0.837377	FALSE	-4.07155e-08	6.74322e-08	-0.6038	0.545977
Coding_UCSC.extend.500.bed	0.0636618	0.0695106	0.0302828	1.09187	0.475683	0.846886	FALSE	-8.03466e-08	4.41021e-08	-1.82183	0.0684809
Transcribed_Hoffman.extend.500.bed	0.762095	0.752571	0.0519505	0.987503	0.0681679	0.854194	FALSE	1.95956e-08	2.17662e-08	0.900275	0.367974
H3K4me3_Trynka.extend.500.bed	0.255139	0.263744	0.0562544	1.03373	0.220485	0.878549	FALSE	-7.68481e-08	3.37288e-08	-2.27841	0.0227022
Promoter_UCSC.extend.500.bed	0.0380627	0.0406754	0.025306	1.06864	0.66485	0.917821	FALSE	-3.84359e-07	2.05794e-07	-1.86769	0.0618053
UTR_5_UCSC.extend.500.bed	0.0268651	0.0249043	0.0216522	0.927013	0.805961	0.927858	FALSE	3.23364e-08	6.36122e-08	0.508335	0.611218
base	1	1	0	1	0	NA		-9.64681e-09	2.19588e-08	-0.439314	0.660434

## Sheet: Supplementary Table 13-3.BIP
Supplementary Table 13-3.Partitioning of h2 by functional annotations for BIP
Category	Prop._SNPs	Prop._h2	Prop._h2_std_error	Enrichment	Enrichment_std_error	Enrichment_p	< Bonferroni_p	Coefficient	Coefficient_std_error	Coefficient_z-score	Coefficient_p
Conserved_LindbladToh.bed	0.0256851	0.327589	0.0403243	12.7541	1.56995	2.43207e-12	TURE	8.87454e-07	1.39407e-07	6.36592	1.94126e-10
Conserved_LindbladToh.extend.500.bed	0.330412	0.703042	0.0481602	2.12777	0.145758	8.94665e-12	TURE	4.43032e-08	2.43455e-08	1.81977	0.0687939
Intron_UCSC.extend.500.bed	0.396796	0.544528	0.0211584	1.37231	0.0533231	1.18447e-10	TURE	-3.4563e-07	1.93452e-07	-1.78665	0.0739944
H3K9ac_peaks_Trynka.bed	0.0384595	0.303375	0.0456879	7.88816	1.18795	4.90337e-08	TURE	5.19511e-07	1.32822e-07	3.91132	9.17945e-05
H3K4me1_Trynka.extend.500.bed	0.605819	0.790105	0.0341601	1.30419	0.0563866	5.89661e-07	TURE	2.61012e-08	3.62498e-08	0.720036	0.471503
H3K4me1_peaks_Trynka.bed	0.169823	0.506263	0.0697836	2.98113	0.410921	2.65186e-06	TURE	1.34745e-07	5.45356e-08	2.47077	0.0134821
Intron_UCSC.bed	0.387473	0.505986	0.0249062	1.30586	0.0642784	3.15267e-06	TURE	3.70529e-07	1.93283e-07	1.91703	0.0552344
H3K9ac_Trynka.extend.500.bed	0.229855	0.441212	0.0407327	1.91953	0.177211	3.63953e-06	TURE	4.63392e-08	5.01996e-08	0.9231	0.355955
TSS_Hoffman.extend.500.bed	0.0343534	0.151285	0.0254786	4.40379	0.741661	8.62796e-06	TURE	2.78108e-07	1.3826e-07	2.01148	0.0442745
Repressed_Hoffman.extend.500.bed	0.718511	0.587124	0.0279615	0.817141	0.0389159	9.00268e-06	TURE	-2.03831e-08	3.27678e-08	-0.622046	0.533911
H3K4me3_Trynka.bed	0.133011	0.362206	0.0501818	2.72314	0.377277	9.59706e-06	TURE	1.03427e-07	6.78431e-08	1.5245	0.127384
SuperEnhancer_Hnisz.extend.500.bed	0.170383	0.259493	0.0204361	1.523	0.119942	5.75043e-05	TURE	1.64288e-07	2.75737e-07	0.595813	0.5513
Coding_UCSC.bed	0.0142749	0.0986331	0.0211441	6.90954	1.48121	9.668e-05	TURE	2.49993e-07	2.06883e-07	1.20838	0.226901
H3K27ac_PGC2.extend.500.bed	0.335206	0.504784	0.0403915	1.50589	0.120497	0.0001062	TURE	1.31765e-07	5.97514e-08	2.20521	0.0274391
H3K9ac_Trynka.bed	0.125413	0.335989	0.053899	2.67907	0.429772	0.000199001	TURE	-1.03085e-07	8.67426e-08	-1.1884	0.234676
SuperEnhancer_Hnisz.bed	0.16721	0.250982	0.0209917	1.501	0.125541	0.000217865	TURE	-1.53777e-07	2.77246e-07	-0.55466	0.579127
Coding_UCSC.extend.500.bed	0.0636618	0.156038	0.0252418	2.45105	0.396499	0.000355067	TURE	-4.67407e-08	5.94791e-08	-0.785834	0.431964
H3K4me1_Trynka.bed	0.423685	0.632543	0.0562049	1.49296	0.132657	0.000392811	TURE	-2.57084e-08	4.65454e-08	-0.552331	0.580722
DHS_Trynka.extend.500.bed	0.496042	0.701467	0.0566886	1.41413	0.114282	0.000500869	TURE	7.09976e-08	3.96375e-08	1.79117	0.0732656
H3K4me3_peaks_Trynka.bed	0.0416488	0.217182	0.0516232	5.21461	1.23949	0.000778835	TURE	1.41002e-07	1.35436e-07	1.04109	0.297833
FetalDHS_Trynka.bed	0.0839308	0.29733	0.0652149	3.54256	0.777007	0.00164706	FALSE	1.9204e-07	1.15709e-07	1.65968	0.096978
H3K27ac_Hnisz.bed	0.389076	0.475101	0.0291959	1.2211	0.0750392	0.00459055	FALSE	4.03878e-08	8.35795e-08	0.483226	0.628935
UTR_5_UCSC.extend.500.bed	0.0268651	0.0831434	0.0192371	3.09485	0.716062	0.00479222	FALSE	3.88484e-08	9.18303e-08	0.423045	0.672262
TFBS_ENCODE.bed	0.131228	0.290682	0.0605681	2.21509	0.461548	0.00856402	FALSE	7.42551e-08	6.77688e-08	1.09571	0.273205
FetalDHS_Trynka.extend.500.bed	0.283362	0.456861	0.0647405	1.61229	0.228473	0.00925461	FALSE	-5.28439e-08	5.13022e-08	-1.03005	0.302985
UTR_3_UCSC.bed	0.0111859	0.0596088	0.0192332	5.32892	1.71941	0.010786	FALSE	2.90971e-07	2.49824e-07	1.1647	0.244139
TSS_Hoffman.bed	0.0178321	0.0840266	0.0256519	4.7121	1.43853	0.0108513	FALSE	-1.94009e-07	2.14775e-07	-0.903312	0.36636
WeakEnhancer_Hoffman.extend.500.bed	0.0887866	0.181316	0.0392315	2.04216	0.441863	0.0222258	FALSE	6.85363e-08	6.79828e-08	1.00814	0.313386
UTR_5_UCSC.bed	0.00548417	0.0306914	0.0121838	5.59636	2.22163	0.0411197	FALSE	1.0417e-07	2.29594e-07	0.453715	0.650034
DHS_Trynka.bed	0.166201	0.340158	0.084236	2.04667	0.506833	0.0424289	FALSE	-7.01841e-08	1.01214e-07	-0.693421	0.488045
DGF_ENCODE.bed	0.136006	0.311382	0.0868666	2.28948	0.638699	0.0432599	FALSE	8.44892e-08	8.52028e-08	0.991625	0.32138
H3K27ac_Hnisz.extend.500.bed	0.420486	0.482471	0.0318101	1.14741	0.0756508	0.0586068	FALSE	-8.15358e-08	8.30235e-08	-0.982081	0.32606
Enhancer_Hoffman.extend.500.bed	0.0898451	0.146916	0.0324051	1.63522	0.360677	0.08203	FALSE	7.12299e-08	7.7356e-08	0.920806	0.357152
UTR_3_UCSC.extend.500.bed	0.0264553	0.056311	0.0185805	2.12854	0.702338	0.106952	FALSE	-1.40709e-07	9.8881e-08	-1.42301	0.154732
H3K27ac_PGC2.bed	0.268778	0.348974	0.0494694	1.29837	0.184053	0.113453	FALSE	-1.42599e-07	6.8211e-08	-2.09056	0.0365678
TFBS_ENCODE.extend.500.bed	0.341215	0.435736	0.0620294	1.27702	0.18179	0.129906	FALSE	-3.21159e-08	4.24065e-08	-0.757334	0.44885
Promoter_UCSC.bed	0.030656	0.0632352	0.0223334	2.06274	0.728519	0.147482	FALSE	1.42951e-07	2.56298e-07	0.557754	0.577012
PromoterFlanking_Hoffman.bed	0.00830845	0.0408339	0.0222967	4.91474	2.68362	0.147483	FALSE	2.69864e-07	2.7149e-07	0.99401	0.320218
DHS_peaks_Trynka.bed	0.110583	0.233257	0.0846387	2.10934	0.765387	0.149497	FALSE	-1.0987e-07	1.31607e-07	-0.834831	0.403813
H3K4me3_Trynka.extend.500.bed	0.255139	0.309002	0.046296	1.21111	0.181454	0.251114	FALSE	-1.23475e-07	4.37119e-08	-2.82474	0.00473188
Enhancer_Andersson.extend.500.bed	0.0190351	-0.00390283	0.0205997	-0.205034	1.0822	0.269174	FALSE	-1.79064e-07	1.21376e-07	-1.47528	0.140137
CTCF_Hoffman.bed	0.0238662	-0.0093904	0.0313754	-0.393461	1.31464	0.29031	FALSE	-2.65067e-07	1.65298e-07	-1.60357	0.108808
WeakEnhancer_Hoffman.bed	0.0209872	0.0536137	0.0312223	2.55459	1.48769	0.297312	FALSE	-7.01511e-08	1.61341e-07	-0.434801	0.663707
DGF_ENCODE.extend.500.bed	0.53847	0.599235	0.0577213	1.11285	0.107195	0.300148	FALSE	-5.89352e-08	3.56732e-08	-1.65208	0.0985174
Promoter_UCSC.extend.500.bed	0.0380627	0.0585069	0.0198425	1.53712	0.521309	0.307003	FALSE	-1.90392e-07	2.23952e-07	-0.850147	0.395244
Transcribed_Hoffman.extend.500.bed	0.762095	0.792858	0.0365491	1.04037	0.0479587	0.401097	FALSE	3.17709e-08	2.32719e-08	1.36521	0.172188
CTCF_Hoffman.extend.500.bed	0.0708357	0.100791	0.0369294	1.42289	0.521339	0.420449	FALSE	1.02063e-07	8.43159e-08	1.21048	0.226096
PromoterFlanking_Hoffman.extend.500.bed	0.0331865	0.0500464	0.0291887	1.50804	0.879535	0.562397	FALSE	-1.6744e-07	1.01419e-07	-1.65097	0.098745
Enhancer_Hoffman.bed	0.0419892	0.0348777	0.0334272	0.830635	0.796092	0.831558	FALSE	-2.75555e-07	1.24665e-07	-2.21037	0.0270796
Enhancer_Andersson.bed	0.00432768	0.00128185	0.0165049	0.296198	3.81379	0.853512	FALSE	-3.20671e-08	3.75324e-07	-0.0854385	0.931913
Transcribed_Hoffman.bed	0.345968	0.352945	0.0614516	1.02017	0.177622	0.909488	FALSE	1.23228e-08	2.95116e-08	0.417559	0.676269
Repressed_Hoffman.bed	0.460873	0.461102	0.0740258	1.0005	0.160621	0.997535	FALSE	6.48565e-08	3.90722e-08	1.65992	0.0969314
base	1	1	0	1	0	NA		-2.13966e-08	2.49886e-08	-0.856252	0.391858

## Sheet: Supplementary Table 13-4.MDD
Supplementary Table 13-4.Partitioning of h2 by functional annotations for MDD
Category	Prop._SNPs	Prop._h2	Prop._h2_std_error	Enrichment	Enrichment_std_error	Enrichment_p	< Bonferroni_p	Coefficient	Coefficient_std_error	Coefficient_z-score	Coefficient_p
Conserved_LindbladToh.bed	0.0256851	0.429747	0.0464814	16.7314	1.80967	2.97439e-15	TRUE	1.61725e-07	2.03251e-08	7.9569	1.77636e-15
Conserved_LindbladToh.extend.500.bed	0.330412	0.611025	0.0472654	1.84928	0.14305	5.04235e-08	TRUE	5.49592e-11	3.06208e-09	0.0179483	0.98568
H3K9ac_peaks_Trynka.bed	0.0384595	0.254146	0.0401581	6.60815	1.04417	3.18534e-07	TRUE	5.93961e-08	1.51658e-08	3.91646	8.98581e-05
DHS_Trynka.extend.500.bed	0.496042	0.770751	0.0623362	1.5538	0.125667	3.51482e-05	TRUE	1.311e-08	5.24863e-09	2.4978	0.0124966
H3K4me1_Trynka.extend.500.bed	0.605819	0.760937	0.0385856	1.25605	0.0636917	0.000109654	TRUE	6.72225e-09	4.12612e-09	1.62919	0.103272
H3K4me1_peaks_Trynka.bed	0.169823	0.414644	0.063845	2.44163	0.375951	0.00013819	TRUE	1.18041e-08	6.48128e-09	1.82126	0.0685668
FetalDHS_Trynka.extend.500.bed	0.283362	0.520114	0.0600557	1.83551	0.21194	0.000143243	TRUE	2.97185e-09	5.44879e-09	0.545414	0.585469
Intron_UCSC.extend.500.bed	0.396796	0.466368	0.0193485	1.17533	0.0487617	0.000378894	TRUE	-4.55859e-08	2.15063e-08	-2.11965	0.0340356
H3K4me3_Trynka.bed	0.133011	0.276447	0.0418773	2.07838	0.314842	0.000934063	TRUE	1.29428e-08	8.22638e-09	1.57333	0.115642
TSS_Hoffman.extend.500.bed	0.0343534	0.105043	0.0209787	3.05771	0.610674	0.00103268	FALSE	8.23762e-09	1.4303e-08	0.575934	0.56466
Coding_UCSC.bed	0.0142749	0.068206	0.0167259	4.77804	1.1717	0.00142858	FALSE	1.16104e-08	1.90438e-08	0.609667	0.542082
WeakEnhancer_Hoffman.extend.500.bed	0.0887866	0.196141	0.0342765	2.20913	0.386055	0.00246677	FALSE	5.1664e-09	7.03783e-09	0.73409	0.462894
WeakEnhancer_Hoffman.bed	0.0209872	0.103716	0.0302445	4.94188	1.44109	0.00661906	FALSE	3.02026e-08	1.81053e-08	1.66817	0.0952821
Intron_UCSC.bed	0.387473	0.445893	0.0214531	1.15077	0.0553667	0.00709162	FALSE	4.91994e-08	2.15443e-08	2.28363	0.022393
TSS_Hoffman.bed	0.0178321	0.0786967	0.0222994	4.4132	1.25052	0.00763574	FALSE	1.97042e-08	2.39445e-08	0.82291	0.410559
H3K9ac_Trynka.bed	0.125413	0.238974	0.0416802	1.9055	0.332344	0.0080842	FALSE	-1.45351e-08	8.63083e-09	-1.68409	0.0921635
H3K27ac_Hnisz.extend.500.bed	0.420486	0.341195	0.0346908	0.811428	0.0825017	0.0204038	FALSE	-2.77209e-08	1.04984e-08	-2.64049	0.00827871
H3K4me1_Trynka.bed	0.423685	0.557224	0.0575034	1.31519	0.135722	0.0224877	FALSE	-3.04338e-09	5.46819e-09	-0.556561	0.577827
H3K9ac_Trynka.extend.500.bed	0.229855	0.317351	0.0376366	1.38066	0.163741	0.0244442	FALSE	3.52597e-09	5.6937e-09	0.619275	0.535735
UTR_3_UCSC.bed	0.0111859	0.0453616	0.0155837	4.05524	1.39315	0.028685	FALSE	4.79299e-08	2.46653e-08	1.94321	0.0519903
H3K4me3_peaks_Trynka.bed	0.0416488	0.137985	0.0431067	3.31307	1.03501	0.0300682	FALSE	-9.78071e-11	1.54351e-08	-0.00633667	0.994944
Enhancer_Hoffman.bed	0.0419892	0.100971	0.0282259	2.40468	0.672218	0.038858	FALSE	9.82223e-09	1.35334e-08	0.725779	0.467974
TFBS_ENCODE.bed	0.131228	0.230211	0.0651804	1.75428	0.496696	0.131928	FALSE	3.61603e-09	9.56914e-09	0.377884	0.705517
FetalDHS_Trynka.bed	0.0839308	0.17259	0.0627344	2.05634	0.747454	0.161251	FALSE	1.38342e-09	1.23438e-08	0.112074	0.910765
Promoter_UCSC.bed	0.030656	0.0613114	0.0231567	1.99998	0.755373	0.188884	FALSE	6.75793e-08	3.07873e-08	2.19504	0.0281609
Enhancer_Hoffman.extend.500.bed	0.0898451	0.125228	0.0304477	1.39382	0.338891	0.251706	FALSE	-6.00124e-09	8.78139e-09	-0.683404	0.494351
Transcribed_Hoffman.extend.500.bed	0.762095	0.797998	0.0361264	1.04711	0.047404	0.322862	FALSE	4.40749e-09	2.62539e-09	1.67879	0.0931923
TFBS_ENCODE.extend.500.bed	0.341215	0.395523	0.0617591	1.15916	0.180998	0.380305	FALSE	-3.1396e-09	5.37476e-09	-0.584138	0.559128
Promoter_UCSC.extend.500.bed	0.0380627	0.0229703	0.0179157	0.603486	0.470688	0.397306	FALSE	-6.04647e-08	2.57876e-08	-2.34471	0.0190417
DHS_Trynka.bed	0.166201	0.22984	0.0800238	1.38291	0.481489	0.428064	FALSE	-7.84748e-09	1.11638e-08	-0.702942	0.482092
PromoterFlanking_Hoffman.extend.500.bed	0.0331865	0.0501392	0.0230346	1.51083	0.694096	0.461603	FALSE	1.45094e-10	1.11443e-08	0.0130196	0.989612
Repressed_Hoffman.extend.500.bed	0.718511	0.700774	0.0250504	0.975315	0.0348643	0.481042	FALSE	9.65928e-10	3.67939e-09	0.262524	0.792918
Coding_UCSC.extend.500.bed	0.0636618	0.0486811	0.0216597	0.764683	0.340231	0.488622	FALSE	-1.42905e-08	5.98465e-09	-2.38785	0.0169471
SuperEnhancer_Hnisz.bed	0.16721	0.177764	0.0164087	1.06312	0.0981325	0.523189	FALSE	-1.31793e-09	3.45951e-08	-0.0380958	0.969611
H3K27ac_PGC2.bed	0.268778	0.241988	0.0466685	0.900328	0.173632	0.56322	FALSE	-8.84415e-09	8.25252e-09	-1.07169	0.283859
H3K27ac_PGC2.extend.500.bed	0.335206	0.312831	0.0414144	0.933249	0.123549	0.586257	FALSE	2.2288e-09	7.80739e-09	0.285473	0.775282
Enhancer_Andersson.bed	0.00432768	0.0125394	0.0151275	2.89749	3.49552	0.587589	FALSE	1.36665e-08	4.2869e-08	0.318798	0.74988
Transcribed_Hoffman.bed	0.345968	0.313078	0.0621701	0.904935	0.179699	0.597983	FALSE	1.20939e-09	3.40701e-09	0.354971	0.722611
DGF_ENCODE.bed	0.136006	0.168191	0.0704652	1.23664	0.518105	0.648814	FALSE	6.39096e-10	7.86819e-09	0.0812253	0.935263
Enhancer_Andersson.extend.500.bed	0.0190351	0.0263586	0.0164493	1.38474	0.86416	0.656211	FALSE	-8.91596e-09	1.37391e-08	-0.648949	0.516371
UTR_3_UCSC.extend.500.bed	0.0264553	0.0204446	0.0152646	0.7728	0.576998	0.693754	FALSE	-2.2526e-08	9.80731e-09	-2.29685	0.0216272
SuperEnhancer_Hnisz.extend.500.bed	0.170383	0.176378	0.0156558	1.03519	0.0918858	0.70311	FALSE	7.97593e-11	3.4231e-08	0.00233003	0.998141
Repressed_Hoffman.bed	0.460873	0.484711	0.0721446	1.05172	0.156539	0.74121	FALSE	4.55125e-09	4.40712e-09	1.03271	0.301742
CTCF_Hoffman.extend.500.bed	0.0708357	0.0820185	0.0348593	1.15787	0.492114	0.748479	FALSE	9.65334e-12	8.36678e-09	0.00115377	0.999079
H3K4me3_Trynka.extend.500.bed	0.255139	0.241484	0.0429799	0.946479	0.168457	0.749889	FALSE	-1.23628e-08	4.80163e-09	-2.5747	0.0100326
DGF_ENCODE.extend.500.bed	0.53847	0.554345	0.0572807	1.02948	0.106377	0.782186	FALSE	-7.18098e-09	3.85126e-09	-1.86458	0.0622402
CTCF_Hoffman.bed	0.0238662	0.0306875	0.0282667	1.28582	1.18439	0.809496	FALSE	3.45605e-09	1.75904e-08	0.196474	0.844239
UTR_5_UCSC.extend.500.bed	0.0268651	0.0234521	0.0163951	0.872957	0.610274	0.835027	FALSE	-1.57755e-09	8.53287e-09	-0.184879	0.853324
H3K27ac_Hnisz.bed	0.389076	0.393066	0.0280889	1.01026	0.0721939	0.88713	FALSE	2.33911e-08	1.0448e-08	2.23881	0.0251684
DHS_peaks_Trynka.bed	0.110583	0.117302	0.0720874	1.06076	0.651886	0.925777	FALSE	-1.85259e-08	1.32077e-08	-1.40265	0.160721
UTR_5_UCSC.bed	0.00548417	0.00569329	0.0101991	1.03813	1.85974	0.983652	FALSE	-1.37328e-08	2.19721e-08	-0.625011	0.531964
PromoterFlanking_Hoffman.bed	0.00830845	0.00833734	0.0194166	1.00348	2.33697	0.998812	FALSE	-9.54044e-09	2.94078e-08	-0.324418	0.745621
base	1	1	0	1	0	NA		-2.37152e-09	2.96019e-09	-0.801137	0.423052

## Sheet: Supplementary Table 13-5.SCZ
Supplementary Table 13-5.Partitioning of h2 by functional annotations for SCZ
Category	Prop._SNPs	Prop._h2	Prop._h2_std_error	Enrichment	Enrichment_std_error	Enrichment_p	< Bonferroni_p	Coefficient	Coefficient_std_error	Coefficient_z-score	Coefficient_p
Intron_UCSC.extend.500.bed	0.396796	0.545945	0.0198034	1.37588	0.0499081	1.71607e-12	TURE	-4.55919e-07	1.36503e-07	-3.34	0.000837785
Conserved_LindbladToh.extend.500.bed	0.330412	0.701317	0.0473014	2.12255	0.143159	6.60472e-12	TURE	3.5015e-08	1.90276e-08	1.84022	0.0657358
Conserved_LindbladToh.bed	0.0256851	0.318278	0.0438646	12.3916	1.70778	3.95029e-10	TURE	7.02961e-07	1.21702e-07	5.77608	7.64608e-09
Intron_UCSC.bed	0.387473	0.537965	0.0233837	1.38839	0.0603492	5.00887e-10	TURE	4.7819e-07	1.36494e-07	3.50338	0.0004594
H3K9ac_peaks_Trynka.bed	0.0384595	0.296843	0.0446155	7.71833	1.16007	3.45304e-08	TURE	3.93208e-07	9.53015e-08	4.12594	3.69226e-05
H3K9ac_Trynka.extend.500.bed	0.229855	0.458062	0.0378416	1.99283	0.164633	1.26091e-07	TURE	5.70591e-08	3.68266e-08	1.5494	0.121285
H3K4me1_Trynka.extend.500.bed	0.605819	0.787743	0.0335517	1.30029	0.0553823	2.91923e-07	TURE	5.16692e-09	2.70453e-08	0.191047	0.848489
H3K4me3_Trynka.bed	0.133011	0.367201	0.0489678	2.76069	0.36815	4.12596e-06	TURE	8.73919e-08	5.31631e-08	1.64384	0.100208
H3K27ac_PGC2.extend.500.bed	0.335206	0.527698	0.0384753	1.57425	0.114781	4.29922e-06	TURE	1.4158e-07	4.45737e-08	3.1763	0.00149166
H3K4me1_peaks_Trynka.bed	0.169823	0.47641	0.0706585	2.80534	0.416072	2.41983e-05	TURE	8.18696e-08	4.34888e-08	1.88255	0.0597618
H3K4me1_Trynka.bed	0.423685	0.655481	0.053422	1.5471	0.126089	4.58353e-05	TURE	1.01715e-09	3.48271e-08	0.0292058	0.9767
SuperEnhancer_Hnisz.extend.500.bed	0.170383	0.259682	0.0208119	1.52411	0.122148	5.65237e-05	TURE	6.94532e-08	2.0645e-07	0.336417	0.736557
Repressed_Hoffman.extend.500.bed	0.718511	0.610697	0.025695	0.849948	0.0357614	7.00429e-05	TURE	4.81938e-09	2.40152e-08	0.200681	0.840948
TSS_Hoffman.extend.500.bed	0.0343534	0.127485	0.0229446	3.71098	0.667899	9.10024e-05	TURE	1.27004e-07	1.04194e-07	1.21892	0.222873
H3K9ac_Trynka.bed	0.125413	0.321992	0.0488105	2.56746	0.389198	0.00013148	TURE	-9.68485e-08	6.09015e-08	-1.59025	0.111779
SuperEnhancer_Hnisz.bed	0.16721	0.253388	0.022234	1.51539	0.132971	0.000259278	TURE	-6.01206e-08	2.08942e-07	-0.287738	0.773547
DHS_Trynka.extend.500.bed	0.496042	0.703664	0.0540819	1.41856	0.109027	0.00027785	TURE	6.02684e-08	3.05209e-08	1.97466	0.0483066
H3K4me3_peaks_Trynka.bed	0.0416488	0.231153	0.0516253	5.55005	1.23954	0.000314676	TURE	1.46614e-07	1.02509e-07	1.43025	0.152645
FetalDHS_Trynka.extend.500.bed	0.283362	0.483371	0.0597705	1.70584	0.210933	0.00131484	FALSE	-1.84575e-08	3.68256e-08	-0.501214	0.61622
Coding_UCSC.extend.500.bed	0.0636618	0.144898	0.0251835	2.27606	0.395583	0.00156563	FALSE	-3.27722e-08	4.44055e-08	-0.73802	0.460503
Coding_UCSC.bed	0.0142749	0.0758958	0.0194427	5.31672	1.36202	0.00188512	FALSE	1.19911e-07	1.56639e-07	0.765526	0.443958
H3K27ac_Hnisz.bed	0.389076	0.482487	0.0290266	1.24008	0.0746039	0.00224582	FALSE	-3.44941e-09	6.47314e-08	-0.053288	0.957502
FetalDHS_Trynka.bed	0.0839308	0.273722	0.0632856	3.26128	0.754021	0.00393022	FALSE	1.57548e-07	8.79854e-08	1.79061	0.0733558
TFBS_ENCODE.bed	0.131228	0.288353	0.0552972	2.19734	0.421382	0.00455278	FALSE	8.41055e-08	4.74438e-08	1.77274	0.0762721
H3K27ac_Hnisz.extend.500.bed	0.420486	0.508645	0.0313912	1.20966	0.0746545	0.00747478	FALSE	-2.38157e-08	6.41962e-08	-0.370983	0.71065
UTR_3_UCSC.bed	0.0111859	0.0623933	0.0199353	5.57785	1.78218	0.0102393	FALSE	2.81588e-07	2.04841e-07	1.37467	0.169235
UTR_5_UCSC.extend.500.bed	0.0268651	0.075055	0.0188953	2.79377	0.703342	0.0132228	FALSE	4.03117e-08	6.94758e-08	0.580226	0.561762
TSS_Hoffman.bed	0.0178321	0.0787574	0.0249155	4.41661	1.39723	0.0152456	FALSE	-7.67153e-08	1.57285e-07	-0.487747	0.625729
DGF_ENCODE.bed	0.136006	0.323135	0.0840321	2.37589	0.617858	0.0266933	FALSE	9.92498e-08	6.6e-08	1.50379	0.132637
UTR_3_UCSC.extend.500.bed	0.0264553	0.0667167	0.0190949	2.52187	0.72178	0.0354856	FALSE	-6.48419e-08	8.10451e-08	-0.800073	0.423669
WeakEnhancer_Hoffman.extend.500.bed	0.0887866	0.16351	0.038578	1.84161	0.434503	0.0606379	FALSE	4.2144e-08	4.76296e-08	0.884826	0.37625
H3K4me3_Trynka.extend.500.bed	0.255139	0.321106	0.0411176	1.25855	0.161158	0.115362	FALSE	-9.43544e-08	3.32229e-08	-2.84004	0.00451077
Transcribed_Hoffman.extend.500.bed	0.762095	0.816694	0.0349362	1.07164	0.0458423	0.118957	FALSE	2.7714e-08	1.70132e-08	1.62897	0.103319
DHS_Trynka.bed	0.166201	0.284687	0.0811589	1.71291	0.488319	0.150054	FALSE	-8.31048e-08	7.39213e-08	-1.12423	0.260914
UTR_5_UCSC.bed	0.00548417	0.0219595	0.0119985	4.00417	2.18785	0.173192	FALSE	6.02439e-08	1.77827e-07	0.338779	0.734776
PromoterFlanking_Hoffman.extend.500.bed	0.0331865	0.0678349	0.0258912	2.04405	0.780172	0.178638	FALSE	-3.80929e-08	7.34683e-08	-0.518495	0.604113
Enhancer_Andersson.extend.500.bed	0.0190351	-0.00687227	0.019984	-0.361032	1.04985	0.197905	FALSE	-8.78778e-08	8.74415e-08	-1.00499	0.314902
CTCF_Hoffman.bed	0.0238662	-0.0129471	0.0290017	-0.542489	1.21518	0.204988	FALSE	-2.04876e-07	1.17558e-07	-1.74277	0.0813737
H3K27ac_PGC2.bed	0.268778	0.32863	0.0472174	1.22268	0.175674	0.214349	FALSE	-1.54469e-07	4.97304e-08	-3.10614	0.00189549
Promoter_UCSC.bed	0.030656	0.0586465	0.022969	1.91306	0.74925	0.226047	FALSE	1.72984e-07	1.98503e-07	0.871446	0.383511
Enhancer_Andersson.bed	0.00432768	-0.0145837	0.0156619	-3.36986	3.61901	0.229476	FALSE	-3.10295e-07	2.72067e-07	-1.14051	0.254074
Enhancer_Hoffman.extend.500.bed	0.0898451	0.126636	0.0317375	1.40949	0.353247	0.248615	FALSE	7.09734e-09	6.13609e-08	0.115666	0.907918
DGF_ENCODE.extend.500.bed	0.53847	0.608559	0.0611312	1.13016	0.113528	0.261701	FALSE	-4.22304e-08	2.92302e-08	-1.44475	0.148527
PromoterFlanking_Hoffman.bed	0.00830845	0.0318685	0.0216122	3.83567	2.60123	0.278816	FALSE	8.6277e-08	2.04245e-07	0.422419	0.672719
DHS_peaks_Trynka.bed	0.110583	0.177827	0.0745507	1.60809	0.674161	0.36967	FALSE	-1.31591e-07	8.57706e-08	-1.53422	0.124974
Transcribed_Hoffman.bed	0.345968	0.394657	0.0575912	1.14073	0.166464	0.394844	FALSE	1.57166e-08	2.16948e-08	0.724441	0.468795
WeakEnhancer_Hoffman.bed	0.0209872	0.046135	0.029588	2.19824	1.40981	0.395456	FALSE	-5.51207e-08	1.13861e-07	-0.484104	0.628312
TFBS_ENCODE.extend.500.bed	0.341215	0.372888	0.0580477	1.09283	0.170121	0.585704	FALSE	-5.4353e-08	3.05705e-08	-1.77795	0.0754117
Enhancer_Hoffman.bed	0.0419892	0.056187	0.0330313	1.33813	0.786663	0.667767	FALSE	-1.14036e-07	9.77286e-08	-1.16687	0.243264
CTCF_Hoffman.extend.500.bed	0.0708357	0.0849574	0.0336209	1.19936	0.474632	0.675558	FALSE	6.95712e-08	5.75768e-08	1.20832	0.226925
Promoter_UCSC.extend.500.bed	0.0380627	0.0464688	0.020694	1.22085	0.543683	0.685613	FALSE	-2.11925e-07	1.71392e-07	-1.2365	0.216273
Repressed_Hoffman.bed	0.460873	0.43295	0.0692619	0.939411	0.150284	0.686434	FALSE	3.76973e-08	2.83649e-08	1.32901	0.183843
base	1	1	0	1	0	NA		-3.38581e-08	1.7637e-08	-1.91973	0.0548925
