# Supplementary material for: Integrative analysis of genome-wide association studies identifies novel loci associated with neuropsychiatric disorders
Source: Transl Psychiatry. 2021 Jan 21;11:69. doi: 10.1038/s41398-020-01195-5 (PMC7820351; doi:10.1038/s41398-020-01195-5)
Supplement: Supplementary file 14 — Supplementary Table 14 [file 41398_2020_1195_MOESM14_ESM.xlsx]

## Sheet: Supplementary Table 14
Table 14. The association statistics of index SNPs at the genome-wide significant loci from the MTAG analysis of ADHD in the replication study.
Index SNP				MTAG		Replication
SNP	CHR	BP	A1	BETA	P	BETA	P
rs2842198	1	43930738	A	-0.072	8.2e-09	-0.02163	0.4757
rs549845	1	44076469	A	-0.082	2.32e-10	-0.0315	0.3147
rs112361411	1	44183923	T	-0.098	1.67e-13	0.00896	0.7757
rs3862228	1	44196945	T	-0.077	7.64e-09	0.010859	0.7326
rs10789368	1	73814159	A	0.073	1.24e-09	0.055301	0.05941
rs9677504	2	215181889	A	0.115933	2.85e-09	0.057325	0.2238
rs4858241	3	20669071	T	0.077	2.25e-09	0.042073	0.1739
rs9870755	3	49809841	T	0.09	6.14e-09	-0.04113	0.2874
rs1484144	4	80217597	T	0.068	2.2e-08	-0.00975	0.7429
rs71639293	5	92995013	A	0.09	2.53e-08	0.008234	0.8213
rs349588	5	103671867	A	-0.074	1.39e-08	-0.02956	0.3268
rs10464005	5	103769981	A	0.08	2.38e-09	0.050557	0.1245
rs12658032	5	103904226	A	0.094	1.05e-13	0.054488	0.07672
rs78648104	6	50683009	T	0.129	1.12e-09	-0.07603	0.1411
rs2049604	7	113990352	T	-0.075	1.32e-08	0.039221	0.2015
rs1476535	7	114071035	T	0.078	5.14e-10	0.003005	0.9955
rs3928823	10	8805857	A	-0.069	2.5e-08	0.029223	0.3282
rs1021363	10	106610839	A	0.077	9.49e-10	0.029559	0.3388
rs12265655	10	106744534	T	0.098	2.17e-11	0.098606	0.005869
rs6484377	11	28653488	T	0.082	8.43e-11	0.06145	0.04334
rs10839264	11	49356806	T	0.118	2.27e-08	0.10436	0.04871
rs769701	12	89743589	A	0.086	3.82e-08	0.044973	0.214
rs704061	12	89771903	T	-0.07	8.08e-09	-0.04497	0.1266
rs281297	15	47685504	T	-0.076	5.21e-09	-0.04593	0.1239
rs281320	15	47769424	T	-0.067	3.76e-08	-0.02469	0.4048
rs8083506	18	39300226	T	-0.089	6.19e-09	-0.08349	0.02525
rs4144756	18	39305154	A	0.073	1.62e-08	0.060154	0.04028
rs6032660	20	44730245	A	-0.083	2.77e-09	-0.06297	0.05284
